# Supplementary material for: Epigenomic signatures in liver and blood of Wilson disease patients include hypermethylation of liver-specific enhancers
Source: Epigenetics Chromatin. 2019 Feb 1;12:10. doi: 10.1186/s13072-019-0255-z (PMC6357467; doi:10.1186/s13072-019-0255-z)
Supplement: Supplementary file 2 — Additional file 2. Additional Tables S2–S4, S6, S8, S9, and S11–S15. [file 13072_2019_255_MOESM2_ESM.xls]

## Sheet: Table S2 Liver Samples
Sequencing ID	Sex	Age	BMI	Diagnosis	Fibrosis	Steatosis	Inflammation	Cu (µg/g)	Current treatment	Coverage (x)	Mappability	mCG	mCHG	mCHH	ConvEff	PCR Duplicates
VMDK001C	Male	55	23	Healthy – percutaneous biopsy	0	0	1			1.3	0.715	0.744	0.016	0.013	0.987	0.2208
VMDK001D	Female	67	58.7	Healthy – bariatric surgery	0	0	0			1.5	0.736	0.717	0.016	0.013	0.987	0.2564
VMDK004C	Male	46	42	Healthy – bariatric surgery	0	0	0			1.3	0.725	0.739	0.016	0.012	0.988	0.188
VMDK005C	Female	44	38	Healthy – bariatric surgery	0	0	0			1.1	0.706	0.763	0.018	0.013	0.987	0.1762
VMDK006B	Male	57	35	Healthy – bariatric surgery	0	0	0			2	0.738	0.755	0.017	0.013	0.987	0.2883
VMDK006C	Female	23	41	Healthy – bariatric surgery	0	0	0			2	0.731	0.727	0.016	0.012	0.988	0.2847
VMDK002C	Male	72	32	NAFLD – percutaneous biopsy	4	1	1			1.1	0.733	0.743	0.018	0.015	0.985	0.1814
VMDK006A	Male	22	35	NAFLD – percutaneous biopsy	1	3	0			1.4	0.729	0.74	0.017	0.012	0.988	0.2612
VMDK002D	Female	60	51	NAFLD – percutaneous biopsy	1	1	2			1.9	0.739	0.736	0.018	0.013	0.987	0.2627
VMDK003C	Female	32	46	NAFLD – percutaneous biopsy	1	1	1			1.8	0.745	0.754	0.019	0.014	0.986	0.2687
VMDK003D	Female	52	36	NAFLD – percutaneous biopsy	1	1	1			1.3	0.728	0.744	0.018	0.013	0.987	0.2451
VMDK001B	Male	22	30	WD – percutaneous biopsy	3	2	1	645	Trientine	1.7	0.735	0.736	0.018	0.014	0.986	0.2317
VMDK002B	Female	50	32	WD – percutaneous biopsy	1	0	1	250	Trientine and zinc	1.1	0.721	0.739	0.018	0.012	0.988	0.1831
VMDK003B	Male	46	34	WD – percutaneous biopsy	4	1	0	41	Zinc acetate	1.2	0.724	0.75	0.019	0.013	0.987	0.2066
VMDK004B	Female	40	28	WD – percutaneous biopsy	0	1	1	646	Zinc acetate	1.3	0.725	0.737	0.018	0.015	0.985	0.2297
VMDK005B	Female	36	34	WD – percutaneous biopsy	0.5	0	1	631	Zinc sulfate	1.1	0.705	0.732	0.017	0.013	0.987	0.1853
VMDK005A	Male	45	N/A	WD – liver transplant	4	N/A	N/A			1	0.705	0.752	0.016	0.012	0.988	0.2304
VMDK004A	Female	41	N/A	WD – liver transplant	4	N/A	N/A			1.5	0.739	0.745	0.015	0.011	0.989	0.2852
VMDK003A	Male	31	N/A	WD – liver transplant	4	N/A	N/A			1.2	0.749	0.753	0.016	0.011	0.989	0.1945
VMDK002A	Female	23	N/A	WD – liver transplant	0	N/A	4			1.3	0.762	0.744	0.017	0.012	0.988	0.2371
VMDK001A	Male	38	N/A	WD – liver transplant	4	N/A	N/A			1.1	0.714	0.749	0.018	0.013	0.987	0.1943

## Sheet: Table S3 WD Specific Liver
DMR_Set	chr	start	end	CpGs	meanReads	width	areaStat	HC_mean	WD_mean	meanDiff	direction	confIntL	confIntR	tstat	pValue	FWER	Rel_FWER	Genome_Significant	BMI_estimate	BMI_pvalue	BMI_pAdj	FibrosisStage_estimate	FibrosisStage_pvalue	FibrosisStage_pAdj	Steatosis_estimate	Steatosis_pvalue	Steatosis_pAdj	InflammationGrade_estimate	InflammationGrade_pvalue	InflammationGrade_pAdj	sex_estimate	sex_pvalue	sex_pAdj	age_estimate	age_pvalue	age_pAdj	gene_name	distanceToTSS	position
WD_Specific_Liver	chr1	998008	998500	43	136.875	492	132.434	0.31683	0.496696	0.179866	hyper	0.042243	0.31747	2.83203	0.0144809	273	0.273	FALSE	-0.00445874	0.30223	1	0.0451086	0.0267111	1	-0.0163617	0.716001	1	0.0540829	0.149814	1	0.0636091	0.383964	1	0.000157403	0.95146	1	PERM1, HES4	-15891, 1672	upstream, downstream
WD_Specific_Liver	chr1	1004716	1005385	7	20.8125	669	-22.7789	0.493396	0.332482	-0.160914	hypo	-0.250099	-0.0717408	-3.87655	0.00172868	1000	1	FALSE	0.00759053	0.0282605	1	-0.0511126	0.00153182	1	-0.0164995	0.635181	1	-0.0228386	0.458453	1	0.0626873	0.315903	1	0.00248576	0.246957	1	HES4, ISG15	-4544, -8081	upstream, upstream
WD_Specific_Liver	chr1	1158214	1158922	12	39.4375	708	-61.3141	0.654965	0.426748	-0.228217	hypo	-0.316342	-0.140111	-5.57532	7.86435e-05	994	0.994	FALSE	0.00141312	0.700093	1	-0.053321	0.00211661	1	-0.024494	0.437289	1	-0.0772196	0.00498243	1	-0.0263673	0.694244	1	0.00135938	0.558476	1	LINC01342, MIR200B	21198, -8181	downstream, upstream
WD_Specific_Liver	chr1	1173935	1174461	18	55.375	526	73.4035	0.28956	0.539936	0.250375	hyper	0.100713	0.400067	3.66839	0.00352	921	0.921	FALSE	-0.00283862	0.602404	1	0.0584851	0.00895202	1	-0.0218672	0.655281	1	0.0358961	0.363795	1	0.0566882	0.496519	1	0.00021736	0.940515	1	TTLL10	30	gene_body
WD_Specific_Liver	chr1	1208371	1209068	23	73.1875	697	-66.549	0.499093	0.348418	-0.150675	hypo	-0.249905	-0.0514546	-3.26742	0.00583537	950	0.95	FALSE	0.00479231	0.145662	1	-0.037232	0.0219699	1	0.021959	0.503148	1	-0.0648568	0.0385825	1	-0.03319	0.570001	1	0.000614251	0.766763	1	TNFRSF18	-1662	upstream
WD_Specific_Liver	chr1	1213298	1213958	27	94	660	-99.0917	0.714722	0.517863	-0.196859	hypo	-0.313743	-0.0800368	-3.65475	0.00309093	600	0.6	FALSE	0.000760174	0.842146	1	-0.0570546	0.000158362	0.291228	-0.0123153	0.742258	1	-0.0240993	0.439824	1	0.00402455	0.947279	1	0.000598911	0.780766	1	TNFRSF4	210	gene_body
WD_Specific_Liver	chr1	1238345	1238833	11	36.375	488	-26.6783	0.748688	0.613753	-0.134936	hypo	-0.249365	-0.0205217	-2.53941	0.0241845	1000	1	FALSE	0.00173256	0.598636	1	-0.0516838	0.000391062	0.719163	-0.0185027	0.499732	1	0.00689821	0.757343	1	0.0222473	0.701969	1	0.00151435	0.453846	1	SDF4, FAM132A	-6278, 7889	upstream, downstream
WD_Specific_Liver	chr1	1432333	1433340	26	80.0625	1007	65.8129	0.377443	0.543554	0.166112	hyper	0.0433981	0.288835	2.90847	0.0116352	923	0.923	FALSE	-0.00303853	0.377944	1	0.0389342	0.0327978	1	0.0207005	0.56543	1	0.0162064	0.615819	1	-0.0689464	0.279211	1	-0.0045223	0.0378278	1	VWA1	-2182	upstream
WD_Specific_Liver	chr1	1433877	1434690	21	57.8125	813	-82.557	0.544277	0.306415	-0.237862	hypo	-0.376038	-0.0996884	-3.71962	0.00257883	820	0.82	FALSE	0.00165652	0.723554	1	-0.0691711	0.00135369	1	-0.0449	0.274632	1	-0.0609714	0.117003	1	0.0888273	0.281895	1	0.00343738	0.23232	1	VWA1, LOC102724312	-832, 0	upstream, TSS
WD_Specific_Liver	chr1	1437007	1437529	20	72.125	522	62.3445	0.584042	0.737598	0.153557	hyper	0.0663491	0.240744	3.87193	0.00256125	983	0.983	FALSE	-0.00474417	0.106353	1	0.0372577	0.0124087	1	0.0183831	0.559772	1	0.0278493	0.292082	1	-0.0395218	0.470834	1	-0.00294885	0.11326	1	LOC102724312	-2434	upstream
WD_Specific_Liver	chr1	1539451	1539762	21	71	311	-83.9414	0.550049	0.36532	-0.184729	hypo	-0.300592	-0.0688677	-3.53326	0.00508803	802	0.802	FALSE	0.000284743	0.931223	1	-0.0411674	0.00770881	1	-0.0558831	0.0893931	1	-0.0468746	0.0974313	1	0.0215045	0.701159	1	0.00324029	0.0956548	1	TMEM240	598	gene_body
WD_Specific_Liver	chr1	1616604	1616861	14	50.75	257	46.8626	0.275979	0.432339	0.15636	hyper	0.042158	0.270609	2.97097	0.011273	1000	1	FALSE	-0.0041325	0.19702	1	0.0390286	0.00632898	1	0.0466514	0.163195	1	0.00531357	0.850187	1	-0.0685845	0.190313	1	-0.00140637	0.449916	1	MIB2, MMP23B	1190, -15319	gene_body, upstream
WD_Specific_Liver	chr1	1769138	1769587	13	32.3125	449	60.431	0.512527	0.823348	0.310821	hyper	0.150308	0.471365	4.36072	0.00169693	995	0.995	FALSE	-0.00705922	0.147695	1	0.0775685	0.000318439	0.58561	0.02	0.667296	1	0.0899339	0.0193119	1	0.0355073	0.678058	1	0.00108442	0.719575	1	SLC35E2, NADK	-23139, 10482	upstream, gene_body
WD_Specific_Liver	chr1	2126836	2127198	20	91.3125	362	-74.3617	0.889944	0.733565	-0.156379	hypo	-0.23381	-0.0789702	-4.38754	0.000827406	910	0.91	FALSE	0.00196858	0.565404	1	-0.0402687	0.00176866	1	-0.00239454	0.946092	1	-0.00108571	0.969593	1	0.0259355	0.59132	1	0.00137448	0.425555	1	LOC105378591, FAAP20	-76766, 85522	upstream, downstream
WD_Specific_Liver	chr1	2189807	2190227	25	79.0625	420	67.5644	0.112401	0.280182	0.167781	hyper	0.0582989	0.277241	3.32302	0.00574443	930	0.93	FALSE	-0.0039537	0.325235	1	0.054137	0.000408992	0.752136	0.0329328	0.386845	1	0.0241446	0.446497	1	-0.0426627	0.474335	1	-0.00149724	0.480975	1	LOC105378591, FAAP20	-139737, 22493	upstream, gene_body
WD_Specific_Liver	chr1	2206165	2206560	13	33.1875	395	47.0089	0.582775	0.769251	0.186476	hyper	0.0481497	0.324817	3.07046	0.0140443	1000	1	FALSE	-0.00528063	0.0977862	1	0.0352874	0.0341468	1	0.00352787	0.915415	1	0.0627357	0.0472886	1	-0.0101864	0.866392	1	-0.00185436	0.373073	1	LOC105378591, FAAP20	-156095, 6160	upstream, gene_body
WD_Specific_Liver	chr1	2207551	2207843	7	19.125	292	20.5365	0.262731	0.410536	0.147806	hyper	0.00424893	0.291344	2.20828	0.0444062	1000	1	FALSE	0.000344318	0.935317	1	0.0487065	0.00733094	1	0.0103448	0.727343	1	0.0304039	0.258881	1	-0.0408136	0.551122	1	-0.00404984	0.0753385	1	LOC105378591, FAAP20	-157481, 4877	upstream, gene_body
WD_Specific_Liver	chr1	2246545	2246998	9	23.4375	453	-29.4548	0.701966	0.586456	-0.11551	hypo	-0.215498	-0.0155887	-2.48133	0.0265309	1000	1	FALSE	0.00399986	0.164738	1	-0.0243686	0.124347	1	0.030512	0.314322	1	-0.0298821	0.294547	1	0.0530973	0.329685	1	0.00217306	0.256313	1	SKI, LOC100129534	17851, 105663	gene_body, downstream
WD_Specific_Liver	chr1	2299328	2299577	5	11.6875	249	21.8167	0.504258	0.70994	0.205682	hyper	0.0639612	0.347419	3.27221	0.00937032	1000	1	FALSE	-0.00633505	0.154049	1	0.0272935	0.167492	1	-0.0331077	0.477944	1	0.0502189	0.19371	1	0.0289455	0.683497	1	-0.000992726	0.680243	1	SKI, LOC100129534	70634, 53084	gene_body, downstream
WD_Specific_Liver	chr1	2322064	2322768	18	67.8125	704	-59.1474	0.584966	0.408862	-0.176104	hypo	-0.299122	-0.0530709	-3.09295	0.00858014	993	0.993	FALSE	0.000844486	0.801259	1	-0.0478172	0.00467307	1	-0.0180044	0.595758	1	-0.0449604	0.115537	1	-0.01983	0.756566	1	0.0007828	0.725543	1	SKI, LOC100129534	93370, 29893	downstream, downstream
WD_Specific_Liver	chr1	2415511	2416255	18	55.0625	744	-55.2308	0.595416	0.494082	-0.101335	hypo	-0.180696	-0.0219772	-2.78545	0.0166258	997	0.997	FALSE	0.00082157	0.778786	1	-0.0317245	0.00541023	1	-0.0390645	0.131263	1	-0.0119014	0.610908	1	0.0101618	0.810657	1	0.000444502	0.767004	1	PEX10	-2940	upstream
WD_Specific_Liver	chr1	2875656	2876294	19	56.25	638	53.614	0.374954	0.513316	0.138362	hyper	0.0469674	0.229773	3.24697	0.00584957	998	0.998	FALSE	-0.00137162	0.669689	1	0.0282108	0.0355617	1	0.00700984	0.830377	1	0.0328857	0.218602	1	-0.02836	0.554712	1	-0.00076859	0.649101	1	TTC34, ACTRT2	-85991, -145187	upstream, upstream
WD_Specific_Liver	chr1	2969554	2970077	11	32.75	523	-33.4953	0.820709	0.699085	-0.121624	hypo	-0.168549	-0.0746907	-5.55853	7.05682e-05	1000	1	FALSE	0.00181082	0.480012	1	-0.017506	0.0973889	1	-0.0166235	0.540094	1	-0.0209968	0.346611	1	0.00210727	0.953925	1	0.00175449	0.167451	1	TTC34, ACTRT2	-179889, -51404	upstream, upstream
WD_Specific_Liver	chr1	3014649	3015590	25	84.875	941	85.6784	0.496196	0.675854	0.179658	hyper	0.108176	0.251144	5.40401	0.000101884	774	0.774	FALSE	-0.000446649	0.883432	1	0.0387948	0.00158478	1	0.0089071	0.748477	1	0.0373918	0.104825	1	0.0251773	0.593395	1	-0.00258851	0.107084	1	TTC34, ACTRT2	-224984, -5891	upstream, upstream
WD_Specific_Liver	chr1	3062317	3062844	28	80.4375	527	69.7317	0.264374	0.491073	0.2267	hyper	0.0992592	0.354167	3.8906	0.00228374	867	0.867	FALSE	-0.00174575	0.723043	1	0.0528884	0.0109276	1	-0.0128869	0.748411	1	0.0585279	0.0797463	1	0.0519145	0.503419	1	-0.00151989	0.570862	1	ACTRT2, PRDM16	40836, -6333	downstream, upstream
WD_Specific_Liver	chr1	3174424	3175055	9	22	631	-28.733	0.553617	0.392631	-0.160986	hypo	-0.270906	-0.0510669	-3.17062	0.00753888	1000	1	FALSE	0.00565392	0.174503	1	-0.0398927	0.0357506	1	0.0183148	0.634681	1	-0.0604271	0.0685063	1	0.00937455	0.889855	1	0.000672653	0.778816	1	MIR4251, ARHGEF16	46450, -279527	downstream, upstream
WD_Specific_Liver	chr1	3221805	3222210	6	18.4375	405	-15.7574	0.572001	0.419641	-0.15236	hypo	-0.255587	-0.0491129	-3.18636	0.00711005	1000	1	FALSE	0.00343658	0.370281	1	-0.0354703	0.0278439	1	-0.0267689	0.392499	1	-0.0217221	0.418866	1	-0.00803455	0.890425	1	0.00304507	0.124578	1	MIR4251, ARHGEF16	93831, -232372	downstream, upstream
WD_Specific_Liver	chr1	3244149	3244463	19	60.5	314	49.8398	0.647837	0.786718	0.138881	hyper	0.0245665	0.253227	2.74068	0.0224536	999	0.999	FALSE	-0.00432497	0.248749	1	0.0332791	0.037379	1	-0.0464246	0.225259	1	0.0359696	0.254067	1	0.00405091	0.943275	1	-0.000495603	0.805606	1	MIR4251, ARHGEF16	116175, -210119	downstream, upstream
WD_Specific_Liver	chr1	3415364	3416052	23	74.125	688	72.1763	0.550205	0.738577	0.188372	hyper	0.0594367	0.317343	3.31554	0.00926824	918	0.918	FALSE	-0.00702472	0.0691854	1	0.0584696	0.000608019	1	-0.00112459	0.97882	1	0.0249764	0.473559	1	-0.0832545	0.20314	1	-0.000611533	0.795395	1	MIR4251, ARHGEF16	287390, -38530	downstream, upstream
WD_Specific_Liver	chr1	3481864	3482583	20	64.5	719	-66.1686	0.788322	0.591355	-0.196967	hypo	-0.313127	-0.08086	-3.74785	0.00339749	966	0.966	FALSE	0.00375578	0.354036	1	-0.0646519	0.000116525	0.214289	-0.0243689	0.444792	1	-0.0177914	0.492413	1	0.0723055	0.283442	1	0.00204561	0.391156	1	ARHGEF16, MIR551A	27282, 78207	downstream, downstream
WD_Specific_Liver	chr1	3545704	3546039	8	24.5625	335	20.8833	0.517267	0.642623	0.125356	hyper	0.012919	0.237821	2.43326	0.0318244	1000	1	FALSE	-0.00300946	0.436094	1	0.018063	0.284008	1	0.0336617	0.261374	1	0.0112557	0.65616	1	-0.00546182	0.926501	1	-0.00328523	0.0941742	1	ARHGEF16, MIR551A	91122, 14751	downstream, downstream
WD_Specific_Liver	chr1	3597845	3597970	5	18.25	125	-12.8917	0.639123	0.491959	-0.147164	hypo	-0.292229	-0.0020639	-2.21845	0.0473119	1000	1	FALSE	0.00646273	0.0857735	1	-0.02732	0.1287	1	-0.00420546	0.919544	1	-0.0370461	0.303632	1	0.0678918	0.267214	1	0.00161021	0.462464	1	MIR551A, MEGF6	-37055, 13525	upstream, gene_body
WD_Specific_Liver	chr1	3733595	3733824	12	34.875	229	47.1159	0.598143	0.75254	0.154397	hyper	0.0397164	0.269084	3.10189	0.0145338	1000	1	FALSE	-0.00497865	0.0532825	1	0.0339536	0.00759309	1	0.0202645	0.458062	1	0.0405364	0.0724451	1	-0.0552491	0.230129	1	-0.00330996	0.0345748	1	WRAP73, TP73-AS1	-83488, 13549	upstream, downstream
WD_Specific_Liver	chr1	3931898	3932180	7	21.375	282	17.5501	0.512997	0.620901	0.107903	hyper	0.0120508	0.203769	2.56653	0.0315569	1000	1	FALSE	-0.00145775	0.557836	1	0.0242527	0.0319347	1	0.000942077	0.970164	1	-0.000276786	0.989108	1	-0.00771364	0.849503	1	-0.00284894	0.0345353	1	C1orf174, LINC01346	-31605, -8431	upstream, upstream
WD_Specific_Liver	chr1	6234617	6234933	8	21.75	316	-30.8755	0.845671	0.69325	-0.15242	hypo	-0.232411	-0.0724427	-4.10114	0.00115735	1000	1	FALSE	-0.00101434	0.719525	1	-0.027443	0.0323824	1	-0.00701366	0.722446	1	-0.038615	0.0139226	1	-0.0463982	0.311171	1	0.00193742	0.223024	1	LINC00337	-1306	upstream
WD_Specific_Liver	chr1	6634690	6634981	13	50.75	291	55.8901	0.47462	0.648135	0.173515	hyper	0.0814429	0.26557	4.10507	0.00145128	998	0.998	FALSE	-0.00396934	0.168712	1	0.0342444	0.0117297	1	0.0202962	0.515961	1	0.0394332	0.121126	1	0.00198727	0.968922	1	-0.0017531	0.312047	1	THAP3, DNAJC11	9826, 66925	downstream, gene_body
WD_Specific_Liver	chr1	6963638	6963927	8	20.25	289	-30.8592	0.60586	0.37613	-0.22973	hypo	-0.323344	-0.136143	-5.26867	0.00012219	1000	1	FALSE	0.007776	0.0914047	1	-0.0263468	0.181927	1	-0.000122951	0.997979	1	-0.0420629	0.290652	1	-0.0153155	0.826155	1	0.00292778	0.214071	1	CAMTA1, VAMP3	178315, -807341	gene_body, upstream
WD_Specific_Liver	chr1	7495882	7496560	18	59.4375	678	-48.0733	0.806339	0.700974	-0.105366	hypo	-0.161947	-0.0487929	-4.04443	0.00153222	1000	1	FALSE	0.00282089	0.213599	1	-0.0218749	0.0181497	1	-0.00506831	0.832025	1	-0.0163175	0.403871	1	0.0297391	0.383749	1	0.00112285	0.337898	1	CAMTA1, VAMP3	710559, -274708	gene_body, upstream
WD_Specific_Liver	chr1	7784773	7785013	17	64.9375	240	63.1584	0.38422	0.591842	0.207622	hyper	0.0757849	0.339428	3.4494	0.00512796	985	0.985	FALSE	-0.00241863	0.575051	1	0.0645127	0.00117925	1	0.0431907	0.328455	1	0.0208561	0.576871	1	-0.0560645	0.461114	1	-0.00228121	0.395544	1	PER3	345	gene_body
WD_Specific_Liver	chr1	7827139	7827501	21	72.0625	362	-50.9068	0.912767	0.796217	-0.11655	hypo	-0.205872	-0.0272079	-2.80994	0.0143974	996	0.996	FALSE	0.00395825	0.201968	1	-0.0113964	0.390639	1	-0.00298415	0.9294	1	-0.0348907	0.206278	1	-0.0280073	0.547661	1	0.00333878	0.025373	1	PER3, UTS2	42711, 25990	gene_body, downstream
WD_Specific_Liver	chr1	8026914	8027181	5	16.875	267	14.5467	0.183614	0.380324	0.196709	hyper	0.0821874	0.311166	3.68579	0.00245976	1000	1	FALSE	-0.000977628	0.775807	1	0.0538352	0.00105572	1	-0.00291257	0.936178	1	0.0294768	0.317179	1	-0.00750727	0.906196	1	-0.00020918	0.925806	1	ERRFI1	-581	upstream
WD_Specific_Liver	chr1	9183124	9183795	17	49.75	671	-76.99	0.564418	0.350004	-0.214414	hypo	-0.336307	-0.0925259	-3.88056	0.0026496	897	0.897	FALSE	0.00604949	0.112388	1	-0.0590083	0.000109833	0.201983	-0.0248268	0.481181	1	-0.0356175	0.210558	1	0.00532545	0.931724	1	0.00125865	0.564378	1	LOC102724571, MIR34AHG	921, -786	gene_body, upstream
WD_Specific_Liver	chr1	9263802	9264358	27	105.312	556	86.147	0.75746	0.897896	0.140436	hyper	0.0842151	0.196665	5.39046	0.000118698	752	0.752	FALSE	-0.00284804	0.209772	1	0.0307359	0.0035319	1	0.010818	0.611745	1	0.0312768	0.100035	1	-0.00710091	0.859676	1	-0.00150679	0.274415	1	H6PD, SPSB1	28999, -28523	gene_body, upstream
WD_Specific_Liver	chr1	10663781	10664712	19	56.125	931	104.476	0.433612	0.703355	0.269744	hyper	0.190164	0.349316	7.32732	5.96404e-06	544	0.544	FALSE	-0.00435946	0.253478	1	0.0657136	6.65479e-05	0.122382	0.0377579	0.306	1	0.0455307	0.153591	1	-0.0443755	0.515741	1	-0.00270298	0.250704	1	DFFA, CASZ1	-191225, 131964	upstream, gene_body
WD_Specific_Liver	chr1	10668256	10668881	13	34.5	625	55.2567	0.374789	0.622265	0.247476	hyper	0.0390749	0.455898	2.64269	0.0244475	999	0.999	FALSE	-0.000696347	0.902961	1	0.0453531	0.069849	1	-0.00391148	0.948402	1	0.0376579	0.467022	1	-0.0532755	0.547237	1	-0.00573678	0.0525185	1	DFFA, CASZ1	-195700, 127795	upstream, gene_body
WD_Specific_Liver	chr1	10835890	10836359	19	58.625	469	-48.0896	0.582265	0.420256	-0.162009	hypo	-0.28594	-0.0380732	-2.81094	0.0141767	999	0.999	FALSE	0.0044063	0.229136	1	-0.0480919	0.00596257	1	-0.0518765	0.120038	1	-0.0434379	0.160708	1	0.0473236	0.463188	1	0.0029997	0.181188	1	CASZ1, C1orf127	-39214, 145678	upstream, downstream
WD_Specific_Liver	chr1	11052743	11053444	23	67.625	701	-100.452	0.678199	0.464424	-0.213774	hypo	-0.301697	-0.125843	-5.21682	0.000132567	599	0.599	FALSE	0.00390752	0.28368	1	-0.0572194	4.64052e-05	0.0853392	-0.044529	0.163739	1	-0.0394839	0.154004	1	0.0438891	0.448968	1	0.00222995	0.270858	1	MASP2, SRM	-5504, 6590	upstream, downstream
WD_Specific_Liver	chr1	11729815	11730412	11	30	597	-34.3742	0.649372	0.501184	-0.148188	hypo	-0.253455	-0.0428448	-3.03	0.00937993	1000	1	FALSE	0.00423418	0.24673	1	-0.0389348	0.0253479	1	0.00336503	0.925299	1	-0.0540168	0.0797564	1	-0.00623455	0.921188	1	0.00253624	0.243356	1	MAD2L2, AGTRAP	-38194, -5672	upstream, upstream
WD_Specific_Liver	chr1	11839452	11839747	7	16.3125	295	42.9753	0.409324	0.711035	0.301711	hyper	0.158815	0.444545	4.53098	0.000475794	1000	1	FALSE	-0.00345926	0.50652	1	0.0640732	0.00378819	1	0.102299	0.014394	1	0.0695079	0.0907917	1	-0.0610373	0.462338	1	-0.00547108	0.0500018	1	NPPA-AS1	-571	upstream
WD_Specific_Liver	chr1	11920405	11920679	5	12.9375	274	13.7273	0.600269	0.753582	0.153313	hyper	0.0592035	0.24741	3.56333	0.00410486	1000	1	FALSE	-0.00318745	0.397025	1	0.0308004	0.0573224	1	-0.0132459	0.730649	1	0.0224629	0.47982	1	-0.0512645	0.365063	1	-0.00098337	0.625895	1	RNU5E-1, KIAA2013	12252, 5749	downstream, gene_body
WD_Specific_Liver	chr1	12143664	12144093	12	42.625	429	-31.0533	0.634758	0.483809	-0.15095	hypo	-0.288317	-0.0135633	-2.35799	0.0335563	1000	1	FALSE	0.00114206	0.80203	1	-0.0563321	0.00212784	1	-0.00365137	0.920758	1	-0.00212786	0.945328	1	0.0725591	0.296617	1	0.00318918	0.185619	1	TNFRSF8, MIR7846	80288, -22849	gene_body, upstream
WD_Specific_Liver	chr1	12186174	12186734	10	30.625	560	30.4215	0.425809	0.543719	0.11791	hyper	0.00883317	0.226987	2.31864	0.0360648	1000	1	FALSE	-0.00387327	0.233978	1	0.0307333	0.0560859	1	0.0119011	0.696944	1	0.01398	0.571821	1	-0.0933291	0.0910638	1	-0.00141462	0.478601	1	TNFRSF1B, MIR4632	19172, -4978	gene_body, upstream
WD_Specific_Liver	chr1	12433426	12433708	7	17.1875	282	25.4477	0.405258	0.555565	0.150307	hyper	0.00703108	0.293609	2.31145	0.0413854	1000	1	FALSE	-0.00236082	0.537951	1	0.0246552	0.148104	1	-0.0145716	0.66054	1	0.04715	0.128215	1	0.00519364	0.932371	1	-0.00284777	0.161135	1	VPS13D, SNORA59A	203388, -73537	gene_body, upstream
WD_Specific_Liver	chr1	12614090	12614404	6	19.1875	314	27.6986	0.422558	0.686349	0.263791	hyper	0.131585	0.395995	4.49569	0.00140148	1000	1	FALSE	-0.00958003	0.0147808	1	0.0614377	0.000857658	1	0.0304792	0.47507	1	0.0772061	0.0302676	1	-0.00911455	0.897938	1	-0.00153247	0.542818	1	MIR6730, DHRS3	-35067, 3327	upstream, gene_body
WD_Specific_Liver	chr1	15421369	15421768	7	18.4375	399	23.5959	0.393208	0.563664	0.170456	hyper	0.00924635	0.33162	2.31942	0.0400167	1000	1	FALSE	-0.00514468	0.165738	1	0.0622315	0.000303541	0.558212	0.027218	0.456939	1	0.0290343	0.364045	1	-0.0764518	0.264582	1	-0.00214281	0.371075	1	EFHD2, CTRC	11475, -16673	gene_body, upstream
WD_Specific_Liver	chr1	15742951	15743304	17	43.6875	353	87.4013	0.492347	0.764912	0.272565	hyper	0.120936	0.424184	3.86683	0.00180321	768	0.768	FALSE	-0.00714645	0.116489	1	0.0741785	0.000573411	1	0.0203716	0.645025	1	0.0535339	0.152884	1	-0.0293882	0.729754	1	-0.00123363	0.678676	1	TMEM82	460	gene_body
WD_Specific_Liver	chr1	15757998	15758349	13	34.1875	351	-34.6948	0.444784	0.22843	-0.216354	hypo	-0.378663	-0.0540439	-2.97445	0.0140987	1000	1	FALSE	0.0055164	0.261026	1	-0.0623433	0.00353385	1	-0.00230656	0.96016	1	-0.0320896	0.404903	1	-0.0547545	0.504718	1	0.00284482	0.310091	1	FBLIM1	-410	upstream
WD_Specific_Liver	chr1	16064492	16065429	14	40.6875	937	-52.4513	0.705358	0.524017	-0.181341	hypo	-0.304334	-0.0583461	-3.16225	0.00692136	1000	1	FALSE	0.00191401	0.608091	1	-0.0469136	0.00952352	1	-0.0440956	0.17523	1	-0.0462761	0.136445	1	0.0490427	0.457796	1	0.00399907	0.0762403	1	CLCNKB, FAM131C	20757, 8203	downstream, gene_body
WD_Specific_Liver	chr1	16647931	16648016	9	43.3125	85	-60.3037	0.687251	0.328796	-0.358454	hypo	-0.563083	-0.153797	-3.76086	0.00214815	995	0.995	FALSE	0.0025333	0.71107	1	-0.0964386	0.000960574	1	-0.0329743	0.567793	1	-0.0874543	0.0963348	1	0.0183345	0.874005	1	0.00468505	0.232546	1	MST1P2, RNU1-3	2358, 18932	gene_body, downstream
WD_Specific_Liver	chr1	16759040	16759285	14	54.25	245	-44.9836	0.646201	0.464698	-0.181503	hypo	-0.338158	-0.0248025	-2.50508	0.0265035	1000	1	FALSE	0.00114377	0.802024	1	-0.0583121	0.00285187	1	0.00318689	0.915241	1	-0.0132246	0.599382	1	-0.0342682	0.652799	1	0.00497239	0.0445511	1	RNU1-4, MST1L	18525, 5195	downstream, gene_body
WD_Specific_Liver	chr1	17520049	17520273	7	24.125	224	-15.9919	0.82488	0.675784	-0.149096	hypo	-0.275444	-0.0227289	-2.64825	0.0254292	1000	1	FALSE	0.00239944	0.606845	1	-0.0480174	0.0058413	1	-0.0156115	0.486435	1	-0.0283657	0.159674	1	-0.0154009	0.819764	1	0.00236531	0.294482	1	RCC2, ARHGEF10L	-80295, -19561	upstream, upstream
WD_Specific_Liver	chr1	18480611	18481562	11	37.0625	951	32.1959	0.304243	0.418047	0.113803	hyper	0.00521375	0.22242	2.24894	0.0412349	1000	1	FALSE	-0.000338702	0.910974	1	0.0389793	0.00318432	1	0.0458393	0.106936	1	0.0321325	0.226375	1	-0.0615018	0.216062	1	-0.00282531	0.0960154	1	KLHDC7A	0	TSS
WD_Specific_Liver	chr1	18927194	18927538	9	24.375	344	-40.8953	0.743628	0.486572	-0.257056	hypo	-0.388871	-0.125256	-4.23082	0.00106917	1000	1	FALSE	0.00722105	0.0894281	1	-0.0656473	0.00139746	1	-0.0526197	0.244215	1	-0.0456357	0.239282	1	0.100467	0.188539	1	0.00338117	0.216089	1	ALDH4A1, IFFO2	-24395, 28794	upstream, gene_body
WD_Specific_Liver	chr1	19042696	19043590	14	46.0625	894	-37.4286	0.79386	0.650895	-0.142965	hypo	-0.234544	-0.0513429	-3.44206	0.00564256	1000	1	FALSE	0.000653404	0.777776	1	-0.0180634	0.224645	1	-0.00871257	0.710325	1	-0.07364	0.00312111	1	0.0165609	0.751015	1	0.00247232	0.159759	1	IFFO2, LOC101927895	-86364, -166795	upstream, upstream
WD_Specific_Liver	chr1	19816004	19816339	6	17.0625	335	21.2504	0.32476	0.514154	0.189395	hyper	0.0434219	0.335365	2.86466	0.0157506	1000	1	FALSE	0.00241313	0.542293	1	0.0564183	0.000909058	1	0.0232683	0.549267	1	0.0525525	0.131923	1	-0.0314155	0.639655	1	-0.000923779	0.691433	1	RNF186	-726	upstream
WD_Specific_Liver	chr1	20492950	20493198	6	18.375	248	16.3896	0.453247	0.568502	0.115255	hyper	0.00744769	0.223052	2.30765	0.0379602	1000	1	FALSE	-0.00500445	0.12956	1	0.000789039	0.9558	1	0.0303219	0.391035	1	0.0353964	0.220068	1	-0.0238736	0.61421	1	-0.00159997	0.339048	1	CAMK2N1, MUL1	-6715, 14983	upstream, downstream
WD_Specific_Liver	chr1	20496578	20497064	5	12.4375	486	-13.453	0.890797	0.778435	-0.112362	hypo	-0.170238	-0.0544825	-4.16968	0.000974047	1000	1	FALSE	0.00171909	0.395496	1	-0.0274166	0.00227554	1	-0.0154279	0.464605	1	-0.00621464	0.717931	1	0.0419655	0.203046	1	0.00111117	0.351481	1	CAMK2N1, MUL1	-10343, 11117	upstream, downstream
WD_Specific_Liver	chr1	24916388	24916914	11	33.75	526	31.8912	0.643443	0.780664	0.137221	hyper	0.0561206	0.218333	3.63109	0.00275171	1000	1	FALSE	-0.00294787	0.355722	1	0.0325962	0.0147594	1	-0.0234907	0.406316	1	0.0161196	0.490124	1	-0.00246455	0.959634	1	-0.00130867	0.443359	1	CLIC4, MIR6731	171120, 2502	downstream, downstream
WD_Specific_Liver	chr1	24927050	24927216	4	11.6875	166	9.45483	0.256649	0.366872	0.110223	hyper	0.0155523	0.204908	2.49733	0.0256124	1000	1	FALSE	-0.00196948	0.538398	1	0.0327178	0.0127742	1	-0.0183383	0.588347	1	0.00702357	0.797438	1	0.0365391	0.435745	1	0.000788478	0.6412	1	MIR6731, RUNX3	-7634, 37794	upstream, gene_body
WD_Specific_Liver	chr1	25022506	25022624	5	15.3125	118	-12.4227	0.651922	0.524852	-0.127071	hypo	-0.209737	-0.0443897	-3.30165	0.00535035	1000	1	FALSE	0.00371369	0.228991	1	-0.0330952	0.0130716	1	-0.0113049	0.684742	1	-0.0375154	0.130505	1	0.0324482	0.511065	1	0.00213277	0.20547	1	MIR4425	-878	upstream
WD_Specific_Liver	chr1	26950099	26950400	4	16.8125	301	-13.0935	0.815016	0.683724	-0.131293	hypo	-0.257125	-0.00542818	-2.24568	0.0420909	1000	1	FALSE	0.00262556	0.535485	1	-0.0350535	0.0457403	1	-0.00901639	0.748113	1	-0.0469289	0.0847224	1	-0.0208291	0.748078	1	0.00188712	0.386677	1	NUDC, KDF1	28378, 10010	downstream, gene_body
WD_Specific_Liver	chr1	27154358	27154613	7	21.5625	255	-18.309	0.684756	0.543275	-0.14148	hypo	-0.255313	-0.0276266	-2.66959	0.0185296	1000	1	FALSE	0.00565426	0.149973	1	-0.037055	0.0239868	1	0.0143137	0.684698	1	-0.0312318	0.27279	1	-0.0367036	0.537544	1	0.00203869	0.322964	1	SLC9A1	517	gene_body
WD_Specific_Liver	chr1	30199707	30200019	6	16.75	312	16.9118	0.551369	0.715316	0.163947	hyper	0.0548154	0.273091	3.3479	0.00740615	1000	1	FALSE	-0.00128874	0.711339	1	0.045363	0.000560158	1	0.00833005	0.759945	1	0.0146554	0.513646	1	-0.01411	0.791017	1	-0.000188502	0.917628	1	LOC101929406, MATN1-AS1	-162095, -518752	upstream, upstream
WD_Specific_Liver	chr1	30907446	30907839	12	35.6875	393	-47.542	0.576649	0.367216	-0.209433	hypo	-0.316324	-0.102556	-4.23346	0.000977782	1000	1	FALSE	0.00137479	0.750916	1	-0.0668515	0.000245115	0.450767	0.0229869	0.557239	1	-0.051675	0.12884	1	-0.0243209	0.739974	1	6.58901e-05	0.979583	1	LAPTM5, SDC3	-149610, 794	upstream, gene_body
WD_Specific_Liver	chr1	32741250	32741344	6	17.8125	94	-15.444	0.49205	0.380887	-0.111163	hypo	-0.188492	-0.0338275	-3.11871	0.00851198	1000	1	FALSE	0.00307111	0.332511	1	-0.0283038	0.0419204	1	0.0480563	0.125116	1	-0.0121375	0.643449	1	-0.000631818	0.989785	1	0.000643282	0.712608	1	KIAA1522	-566	upstream
WD_Specific_Liver	chr1	32754556	32755145	13	34.125	589	-73.07	0.537622	0.21432	-0.323303	hypo	-0.477989	-0.168638	-4.4857	0.000520449	930	0.93	FALSE	0.00462047	0.387476	1	-0.082756	0.00121539	1	-0.0217333	0.627105	1	-0.0928332	0.0269708	1	0.0126736	0.899788	1	0.0042526	0.212739	1	KIAA1522, S100PBP	12646, -62296	gene_body, upstream
WD_Specific_Liver	chr1	32893791	32894017	9	22.0625	226	-31.0128	0.347386	0.181478	-0.165908	hypo	-0.258009	-0.0737981	-3.9588	0.0021884	1000	1	FALSE	0.00506351	0.117014	1	-0.0400441	0.00539499	1	0.000218033	0.994512	1	-0.0417568	0.125472	1	-0.0642609	0.225811	1	0.00119496	0.526147	1	HPCA, TMEM54	7295, 7335	gene_body, downstream
WD_Specific_Liver	chr1	32925489	32926245	11	27.5	756	-38.2992	0.700953	0.532736	-0.168218	hypo	-0.262264	-0.0742096	-3.83898	0.00181869	1000	1	FALSE	0.00277765	0.486301	1	-0.0530204	0.000281765	0.518166	-0.00663115	0.849532	1	-0.0275143	0.339581	1	0.0419809	0.471365	1	0.000258283	0.899996	1	TMEM54, RNF19B	-24137, 38568	upstream, downstream
WD_Specific_Liver	chr1	36125519	36125757	8	20.25	238	-26.4363	0.431669	0.283219	-0.14845	hypo	-0.249382	-0.0475316	-3.2645	0.00818951	1000	1	FALSE	0.000243375	0.938589	1	-0.0277989	0.0436026	1	-0.00268852	0.92017	1	-0.0445821	0.07739	1	-0.01846	0.715851	1	0.0034037	0.0372198	1	COL8A2	-435	upstream
WD_Specific_Liver	chr1	36178272	36179347	29	80.625	1075	150.381	0.494263	0.762954	0.268691	hyper	0.121169	0.416218	3.91013	0.0015984	227	0.227	FALSE	-0.00765017	0.124623	1	0.0682197	0.00499371	1	-0.000734426	0.989176	1	0.0576368	0.213803	1	0.0132027	0.884539	1	-0.000939766	0.769155	1	TRAPPC3, THRAP3	-22219, -45064	upstream, upstream
WD_Specific_Liver	chr1	36350015	36351479	27	79.75	1464	-75.0855	0.834961	0.678231	-0.15673	hypo	-0.247329	-0.0661115	-3.75817	0.0026171	855	0.855	FALSE	0.00129698	0.668649	1	-0.0489212	0.000141024	0.259343	-0.0335639	0.213725	1	-0.0372611	0.137125	1	0.0491345	0.341435	1	0.00167376	0.356923	1	EVA1B, STK40	-25861, 34448	upstream, gene_body
WD_Specific_Liver	chr1	37434354	37434464	7	18.5625	110	17.5296	0.304554	0.42669	0.122136	hyper	0.027105	0.217175	2.81248	0.0161984	1000	1	FALSE	-0.00238931	0.187372	1	0.0258429	0.0760341	1	-0.0225913	0.197612	1	0.0492289	0.0159637	1	0.0512882	0.329714	1	-0.00131882	0.46248	1	MIR4255, ZC3H12A	272792, -40053	downstream, upstream
WD_Specific_Liver	chr1	37689448	37689744	7	18.75	296	-26.9457	0.358464	0.197113	-0.161351	hypo	-0.23617	-0.0865366	-4.64985	0.000431735	1000	1	FALSE	0.00235328	0.391323	1	-0.0379683	0.00347614	1	-0.0168945	0.525206	1	-0.0319882	0.193536	1	0.00266727	0.956265	1	0.00216935	0.199405	1	CDCA8, C1orf109	-2656, 851	upstream, gene_body
WD_Specific_Liver	chr1	38940426	38940558	6	18.1875	132	-13.8007	0.838872	0.717781	-0.121091	hypo	-0.209917	-0.0322561	-2.93519	0.0112608	1000	1	FALSE	0.00515785	0.0668204	1	-0.0371024	0.00305992	1	-0.0164033	0.446386	1	0.00941643	0.591683	1	0.0361609	0.457002	1	0.00155174	0.347427	1	GJA9, RHBDL2	-58800, 1272	upstream, gene_body
WD_Specific_Liver	chr1	39204281	39204910	7	17.25	629	-32.9071	0.760269	0.517488	-0.242781	hypo	-0.402326	-0.0832606	-3.30933	0.0060922	1000	1	FALSE	0.00194731	0.54552	1	-0.0487945	0.0364894	1	-0.0581699	0.0555109	1	-0.100948	0.00499437	1	0.0869109	0.294621	1	0.00569087	0.0409124	1	MACF1, KIAA0754	120115, -204593	gene_body, upstream
WD_Specific_Liver	chr1	39922274	39922799	12	32.375	525	42.2339	0.248779	0.469315	0.220536	hyper	0.108538	0.332535	4.27054	0.000989576	1000	1	FALSE	-0.004825	0.158536	1	0.037944	0.0502653	1	0.0393	0.268387	1	0.089455	0.0122451	1	-0.0274036	0.692001	1	-0.00415721	0.0738988	1	MYCL, MFSD2A	-20259, -32312	upstream, upstream
WD_Specific_Liver	chr1	39954345	39954707	8	20.4375	362	29.5118	0.370591	0.615203	0.244611	hyper	0.0495947	0.439605	2.77478	0.0187106	1000	1	FALSE	-0.0078855	0.15222	1	0.0644383	0.00502953	1	0.0410164	0.409968	1	0.0275514	0.49401	1	-0.00185	0.982985	1	-0.0034521	0.246006	1	MFSD2A	-404	upstream
WD_Specific_Liver	chr1	40132925	40133340	17	46.875	415	46.7002	0.267307	0.39749	0.130183	hyper	0.0216646	0.238715	2.63659	0.0229316	1000	1	FALSE	-0.00121916	0.724437	1	0.0103188	0.525893	1	-0.014194	0.687327	1	0.0345293	0.235937	1	-0.00987818	0.860756	1	-0.00225637	0.237562	1	PPT1, RLF	-35455, -28028	upstream, upstream
WD_Specific_Liver	chr1	40784294	40784662	23	73.0625	368	-110.331	0.574633	0.342709	-0.231924	hypo	-0.325638	-0.138176	-5.32349	0.000120315	486	0.486	FALSE	0.00531014	0.204748	1	-0.0598639	0.00102043	1	-0.0149694	0.706505	1	-0.0537982	0.126638	1	0.0216809	0.761262	1	0.00213672	0.386538	1	KCNQ4	283	gene_body
WD_Specific_Liver	chr1	40979040	40979345	12	34.4375	305	-48.6292	0.387364	0.225127	-0.162237	hypo	-0.244969	-0.079524	-4.24681	0.000999221	1000	1	FALSE	0.00302262	0.342262	1	-0.0411954	0.00277788	1	-0.0217574	0.478558	1	-0.0208932	0.43173	1	0.0294491	0.572533	1	0.00308185	0.0813103	1	CTPS1	0	TSS
WD_Specific_Liver	chr1	41379892	41380108	5	13.375	216	-12.8667	0.806912	0.686728	-0.120185	hypo	-0.22051	-0.0198104	-2.57599	0.0224188	1000	1	FALSE	0.000538729	0.853121	1	-0.0273546	0.0695725	1	0.00196831	0.932968	1	-0.0200954	0.289962	1	-0.06999	0.198735	1	0.000391658	0.834412	1	LOC101929901	-4223	upstream
WD_Specific_Liver	chr1	41486138	41486736	11	35.75	598	-25.7636	0.677993	0.541254	-0.136739	hypo	-0.24233	-0.0311235	-2.77955	0.0148759	1000	1	FALSE	0.00453927	0.0797702	1	-0.0265705	0.0919289	1	-0.0107016	0.60504	1	-0.0682882	0.00477365	1	-0.0192755	0.732771	1	0.00267288	0.158998	1	EDN2	-1455	upstream
WD_Specific_Liver	chr1	41727016	41727790	11	31.625	774	-34.3389	0.779028	0.604222	-0.174806	hypo	-0.297633	-0.0520136	-3.09136	0.00904398	1000	1	FALSE	0.00133869	0.695743	1	-0.047892	0.00159042	1	-0.0511399	0.118738	1	-0.0479404	0.123391	1	0.05311	0.363871	1	0.00136462	0.503827	1	EDN2, HIVEP3	-242333, 308135	upstream, downstream
WD_Specific_Liver	chr1	43235594	43236001	4	11.1875	407	14.7567	0.496452	0.728859	0.232407	hyper	0.0798303	0.38501	3.38588	0.00676656	1000	1	FALSE	-0.00185688	0.607509	1	0.0340672	0.0935809	1	0.0158891	0.666201	1	0.0842196	0.0128204	1	0.0159255	0.822345	1	-0.00370769	0.127632	1	EBNA1BP2, TMEM125	-63024, -33992	upstream, upstream
WD_Specific_Liver	chr1	43270110	43270562	5	11.5	452	-24.1876	0.745249	0.554168	-0.191082	hypo	-0.252982	-0.129124	-6.61843	1.16981e-05	1000	1	FALSE	0.00508742	0.174737	1	-0.0408353	0.00817567	1	-0.00781038	0.83557	1	-0.04897	0.122104	1	0.0145255	0.801163	1	0.00144785	0.469134	1	TMEM125	117	gene_body
WD_Specific_Liver	chr1	43312184	43312883	20	68.75	699	146.596	0.427908	0.73755	0.309642	hyper	0.1949	0.42438	6.17699	0.000222245	246	0.246	FALSE	-0.00488234	0.328997	1	0.06984	0.000876645	1	0.00741311	0.883191	1	0.0866954	0.038997	1	0.0144782	0.8585	1	-0.00224558	0.431849	1	TIE1, MPL	11290, -24920	gene_body, upstream
WD_Specific_Liver	chr1	43348525	43348933	16	48.5	408	55.7029	0.257897	0.391268	0.133371	hyper	0.0174821	0.249258	2.46955	0.0270858	998	0.998	FALSE	-0.00450882	0.110234	1	0.0213535	0.190954	1	-0.00566667	0.843164	1	0.0430196	0.0863464	1	-0.0481845	0.386861	1	-0.00220482	0.259323	1	MPL, CDC20	10722, -10021	gene_body, upstream
WD_Specific_Liver	chr1	43978028	43978442	8	26.0625	414	35.0821	0.53862	0.734258	0.195637	hyper	0.0601793	0.331074	3.10383	0.00793795	1000	1	FALSE	-0.00461501	0.247825	1	0.059594	0.000615922	1	0.0641011	0.0758013	1	0.0436171	0.199187	1	-0.0399191	0.559227	1	-0.00327377	0.162757	1	B4GALT2	-759	upstream
WD_Specific_Liver	chr1	44650491	44650908	13	42.625	417	32.5582	0.714882	0.87493	0.160048	hyper	0.0507108	0.269383	3.18496	0.00773705	1000	1	FALSE	-0.00393088	0.24395	1	0.032134	0.0334658	1	0.0361208	0.292341	1	0.0494086	0.0893942	1	0.0420136	0.434843	1	-0.0037735	0.0362098	1	MIR5584, C1orf228	104999, -23813	downstream, upstream
WD_Specific_Liver	chr1	44786406	44786758	31	114.938	352	-163.989	0.348629	0.12606	-0.222568	hypo	-0.295801	-0.149399	-6.52757	1.3976e-05	185	0.185	FALSE	0.00596133	0.102458	1	-0.0501467	0.00134026	1	-0.0164661	0.646172	1	-0.0541771	0.0686075	1	0.0423882	0.478821	1	0.00238268	0.253927	1	SNORD38B, BEST4	8017, 996	downstream, gene_body
WD_Specific_Liver	chr1	44812951	44813451	41	146.438	500	180.334	0.27553	0.496886	0.221356	hyper	0.0736679	0.369045	3.23895	0.00648643	152	0.152	FALSE	-0.00601914	0.164711	1	0.0712211	0.000351519	0.646444	0.0181667	0.688896	1	0.0518264	0.195317	1	-0.0590027	0.449318	1	-0.0024195	0.381234	1	TCTEX1D4, PTCH2	-5666, 29493	upstream, downstream
WD_Specific_Liver	chr1	45327295	45327692	41	162.062	397	-118.375	0.406408	0.274971	-0.131437	hypo	-0.206556	-0.0563903	-3.77136	0.00221637	339	0.339	FALSE	-6.14564e-05	0.982454	1	-0.0365226	0.000635877	1	-0.0304481	0.162978	1	0.0092175	0.611676	1	0.0191164	0.653138	1	0.00255185	0.0713905	1	HPDL	423	gene_body
WD_Specific_Liver	chr1	45622252	45622530	7	19.75	278	20.5074	0.652455	0.757655	0.105201	hyper	0.0192942	0.191092	2.66263	0.0204053	1000	1	FALSE	-0.00162388	0.574146	1	0.0145451	0.238883	1	-0.0120284	0.655775	1	0.0121857	0.597743	1	0.0128327	0.766733	1	-0.00233815	0.105852	1	NASP, CCDC17	38265, 1529	downstream, gene_body
WD_Specific_Liver	chr1	53062928	53063445	27	74.4375	517	-81.4862	0.50548	0.375659	-0.129821	hypo	-0.226853	-0.0327938	-2.94594	0.0133446	799	0.799	FALSE	0.00483939	0.0917149	1	-0.0316834	0.0140477	1	-0.0223087	0.450004	1	-0.0411721	0.111666	1	-0.00321273	0.945936	1	0.00258565	0.107313	1	PODN, SLC1A7	877, 79187	gene_body, downstream
WD_Specific_Liver	chr1	53682029	53682628	12	36.9375	599	-34.8575	0.480809	0.362397	-0.118412	hypo	-0.194689	-0.042091	-3.37771	0.00543245	1000	1	FALSE	-0.000763569	0.782229	1	-0.0194201	0.0996809	1	0.0138213	0.617224	1	-0.0117571	0.603327	1	-0.0250873	0.53425	1	0.000274957	0.850113	1	DMRTB1, GLIS1	222631, 51576	downstream, gene_body
WD_Specific_Liver	chr1	54275065	54275397	9	28.6875	332	32.3542	0.361058	0.571481	0.210422	hyper	0.099495	0.321332	4.1448	0.00143134	1000	1	FALSE	-0.00439059	0.185868	1	0.0283078	0.1044	1	0.0127634	0.722883	1	0.0601421	0.0557091	1	-0.0201236	0.741576	1	-0.00287365	0.170277	1	SSBP3-AS1, SSBP3	38623, 130998	downstream, gene_body
WD_Specific_Liver	chr1	54542646	54542844	10	39.375	198	-37.0566	0.393097	0.192912	-0.200185	hypo	-0.314946	-0.0853671	-3.75694	0.00229334	1000	1	FALSE	-0.000112649	0.977884	1	-0.0501986	0.00366171	1	-0.0393235	0.263703	1	-0.0406375	0.199638	1	-0.0136191	0.833091	1	0.0038438	0.0811107	1	SSBP3, ACOT11	-136251, -5289	upstream, upstream
WD_Specific_Liver	chr1	54781070	54781116	6	18.3125	46	14.4928	0.595268	0.705461	0.110193	hyper	0.000308875	0.220078	2.15683	0.0494441	1000	1	FALSE	-0.00500963	0.123728	1	0.0280988	0.0777529	1	-0.00791475	0.812295	1	0.00467357	0.861722	1	-0.0651609	0.234988	1	-0.000459145	0.816161	1	PARS2, TTC22	-16517, 20152	upstream, gene_body
WD_Specific_Liver	chr1	55052697	55052911	9	28.875	214	48.6861	0.462973	0.735707	0.272733	hyper	0.150768	0.394699	4.83195	0.000329492	1000	1	FALSE	-0.0102632	0.0417526	1	0.0627192	0.00513195	1	-0.00921585	0.853889	1	0.0724946	0.0864423	1	-0.0693827	0.408548	1	-0.00155075	0.598335	1	PCSK9, LOC100507634	13222, -162496	gene_body, upstream
WD_Specific_Liver	chr1	61214014	61214194	7	22.5625	180	16.9215	0.606291	0.78676	0.18047	hyper	0.0365431	0.32441	2.77585	0.0187682	1000	1	FALSE	-0.00825852	0.02441	1	0.0607475	0.000205591	0.378081	0.0175115	0.618305	1	0.0370621	0.191532	1	-0.0627809	0.333382	1	-0.000209737	0.927975	1	NFIA, NFIA-AS1	136741, 39324	gene_body, downstream
WD_Specific_Liver	chr1	90836211	90836563	11	27.8125	352	-28.3205	0.609807	0.313934	-0.295873	hypo	-0.469263	-0.122497	-3.67238	0.00264932	1000	1	FALSE	0.00235274	0.716297	1	-0.10413	2.33499e-05	0.0429404	-0.0113503	0.831841	1	-0.0359154	0.440046	1	0.0437573	0.67489	1	0.00181212	0.619497	1	BARHL2, LOC105378853	-118974, 15075	upstream, gene_body
WD_Specific_Liver	chr1	92480664	92481522	51	157	858	137.924	0.305318	0.452204	0.146886	hyper	0.00911178	0.284655	2.34858	0.0387356	228	0.228	FALSE	-0.00219471	0.517716	1	0.0508028	0.00748424	1	-0.0176579	0.622575	1	0.0276968	0.391025	1	-0.0614009	0.368011	1	-0.00179488	0.466588	1	GLMN, GFI1	-181655, 5354	upstream, gene_body
WD_Specific_Liver	chr1	109668001	109668560	16	46.5	559	-47.2855	0.432861	0.254721	-0.17814	hypo	-0.355812	-0.000494223	-2.26382	0.0494868	1000	1	FALSE	0.00492992	0.266509	1	-0.0471275	0.0158826	1	-0.0196104	0.630624	1	-0.0496379	0.158482	1	0.0410891	0.57181	1	0.00296645	0.228379	1	GSTM2	0	TSS
WD_Specific_Liver	chr1	112621400	112621505	6	15.75	105	-14.8394	0.942117	0.83425	-0.107867	hypo	-0.184517	-0.0312293	-3.10179	0.0101901	1000	1	FALSE	0.00281007	0.326704	1	-0.0347508	0.00167217	1	-0.0301568	0.290982	1	0.00202536	0.931694	1	0.0441755	0.290007	1	0.00103776	0.484843	1	ST7L	-1982	upstream
WD_Specific_Liver	chr1	116374470	116374685	12	38.0625	215	-50.9554	0.468443	0.260606	-0.207837	hypo	-0.381747	-0.0338665	-2.78607	0.0251936	1000	1	FALSE	0.00307146	0.544953	1	-0.0326924	0.135563	1	0.0338262	0.472309	1	-0.0288586	0.458864	1	-0.0768709	0.306697	1	0.00132101	0.621697	1	ATP1A1, ATP1A1-AS1	1298, 43937	gene_body, downstream
WD_Specific_Liver	chr1	145962791	145963389	10	31.5625	598	-39.1707	0.560217	0.380465	-0.179752	hypo	-0.313029	-0.0465177	-2.90203	0.0119043	1000	1	FALSE	0.00590867	0.236477	1	-0.0570813	0.00870691	1	0.0240656	0.574893	1	-0.0446739	0.23604	1	0.0536127	0.508658	1	0.00143736	0.610853	1	LIX1L, POLR3GL	-4772, -1313	upstream, upstream
WD_Specific_Liver	chr1	146039177	146039556	10	23.0625	379	-44.7941	0.516718	0.305265	-0.211453	hypo	-0.390841	-0.0320386	-2.52788	0.0241336	1000	1	FALSE	-0.00114051	0.824905	1	-0.0811303	0.000773304	1	0.0380197	0.323561	1	-0.0646261	0.0757119	1	-0.0714664	0.446275	1	0.000206996	0.950303	1	HFE2, LOC101928979	-17355, -13039	upstream, upstream
WD_Specific_Liver	chr1	147078589	147079031	9	25.375	442	-23.4332	0.388928	0.165867	-0.223061	hypo	-0.34072	-0.105406	-4.35231	0.00229092	1000	1	FALSE	-0.00194736	0.614844	1	-0.0375898	0.035177	1	-0.0218016	0.530374	1	-0.0403368	0.193133	1	-0.0209191	0.745233	1	0.00418822	0.0504234	1	LOC728989, RNVU1-8	-35550, 5725	upstream, downstream
WD_Specific_Liver	chr1	147080501	147081150	16	47.1875	649	-67.0448	0.596154	0.277277	-0.318877	hypo	-0.474643	-0.163097	-4.42422	0.000693208	970	0.97	FALSE	0.00344692	0.53498	1	-0.0672228	0.00984011	1	-0.00531366	0.912826	1	-0.0777871	0.068921	1	-0.00780182	0.93494	1	0.0043303	0.190228	1	LOC728989, RNVU1-8	-37462, 3606	upstream, downstream
WD_Specific_Liver	chr1	150982181	150982676	10	29.875	495	31.6985	0.4904	0.689591	0.19919	hyper	0.043715	0.354678	2.78991	0.0162822	1000	1	FALSE	-0.00580978	0.163756	1	0.0475662	0.0124893	1	0.0597005	0.156669	1	0.0265818	0.463069	1	-0.105211	0.120381	1	-0.002992	0.214389	1	ANXA9	159	gene_body
WD_Specific_Liver	chr1	151131166	151132223	48	137.812	1057	-142.287	0.487481	0.272213	-0.215268	hypo	-0.385067	-0.0454663	-2.93157	0.0192807	239	0.239	FALSE	0.00136654	0.710602	1	-0.0518907	0.00457838	1	-0.0154235	0.680576	1	-0.0708761	0.0277634	1	-0.0350918	0.605052	1	0.00167615	0.485561	1	GABPB2, SEMA6C	60589, 14441	downstream, gene_body
WD_Specific_Liver	chr1	151145638	151145972	14	38.0625	334	-64.5608	0.634602	0.407209	-0.227393	hypo	-0.341632	-0.113221	-4.29549	0.000841666	978	0.978	FALSE	0.00565242	0.16502	1	-0.0644413	0.000460355	0.846593	-0.0466497	0.178559	1	-0.0512139	0.104279	1	0.0870318	0.226585	1	0.0026385	0.295943	1	GABPB2, SEMA6C	75061, 692	downstream, gene_body
WD_Specific_Liver	chr1	152047808	152048254	8	22.3125	446	-49.8895	0.648441	0.408675	-0.239766	hypo	-0.303804	-0.175683	-8.03809	1.43244e-06	1000	1	FALSE	0.00762316	0.0270157	1	-0.0580552	0.000168071	0.309082	-0.038777	0.274092	1	-0.0372707	0.2066	1	0.0525764	0.393911	1	0.00234907	0.277456	1	S100A11, LOC100131107	-10773, 32670	upstream, downstream
WD_Specific_Liver	chr1	153404822	153405220	5	12	398	16.0264	0.469265	0.658109	0.188843	hyper	0.0991133	0.278587	4.51528	0.000489262	1000	1	FALSE	-0.00559647	0.0810833	1	0.0457014	0.00180774	1	0.0279481	0.394688	1	0.0486446	0.0613649	1	-0.0142282	0.800537	1	-9.5715e-05	0.961397	1	S100A12, S100A7A	-29223, -11303	upstream, upstream
WD_Specific_Liver	chr1	154748012	154748606	9	32.3125	594	-43.3063	0.785182	0.595602	-0.18958	hypo	-0.275343	-0.103784	-4.76932	0.000356484	1000	1	FALSE	0.00553762	0.108269	1	-0.0424023	0.0030087	1	-0.044265	0.193469	1	-0.0315486	0.266024	1	0.0522964	0.324077	1	0.00276546	0.135192	1	ADAR, KCNN3	-120032, 121672	upstream, gene_body
WD_Specific_Liver	chr1	155061775	155062095	8	26	320	27.0047	0.253307	0.411048	0.157741	hyper	0.0749609	0.240452	4.15278	0.00134077	1000	1	FALSE	-0.00361881	0.24672	1	0.0124577	0.372107	1	0.0386104	0.231973	1	0.0602018	0.0267882	1	0.0178909	0.709768	1	-0.00277671	0.0853353	1	EFNA4	-1641	upstream
WD_Specific_Liver	chr1	157968043	157968901	11	32.4375	858	-25.7521	0.794763	0.642009	-0.152754	hypo	-0.229913	-0.0755665	-4.24743	0.000823115	1000	1	FALSE	0.00402102	0.121582	1	-0.0327609	0.0135047	1	-0.0186142	0.457595	1	-0.0357764	0.132578	1	0.0243118	0.615702	1	0.00325458	0.0447024	1	LOC105371458, KIRREL	42077, -24371	downstream, upstream
WD_Specific_Liver	chr1	157978931	157979295	25	82.3125	364	73.062	0.333843	0.460136	0.126293	hyper	0.0120216	0.240592	2.42135	0.0331585	898	0.898	FALSE	-0.00813336	0.0212747	1	0.0150739	0.336468	1	-0.0244656	0.54643	1	0.0152707	0.641033	1	0.0144691	0.785797	1	-0.000291031	0.877574	1	LOC105371458, KIRREL	52965, -13977	downstream, upstream
WD_Specific_Liver	chr1	159855445	159856014	27	82.8125	569	86.6237	0.709373	0.842158	0.132785	hyper	0.0625924	0.202941	4.05828	0.00117664	745	0.745	FALSE	-0.00480059	0.157508	1	0.0396876	0.00488936	1	-0.0155847	0.641439	1	0.0245368	0.385782	1	-0.00122364	0.981524	1	-0.00107998	0.559988	1	C1orf204	-98	upstream
WD_Specific_Liver	chr1	159910459	159910759	5	22.75	300	-14.5113	0.818935	0.632617	-0.186319	hypo	-0.309229	-0.0634179	-3.26871	0.00596676	1000	1	FALSE	0.00268171	0.466913	1	-0.0483927	0.0117481	1	-0.0318208	0.40334	1	-0.0641961	0.0830646	1	0.0702745	0.313841	1	0.00122718	0.620277	1	CFAP45, TAGLN2	-10343, 14783	upstream, downstream
WD_Specific_Liver	chr1	160093714	160094127	15	70.6875	413	61.9642	0.623426	0.803075	0.179649	hyper	0.0939918	0.265355	4.5138	0.000532637	991	0.991	FALSE	-0.00282564	0.263789	1	0.0358844	0.0129678	1	0.0234689	0.379709	1	0.0528089	0.0260904	1	-0.0404636	0.436079	1	-0.0029577	0.0999986	1	KCNJ9, IGSF8	12145, 4701	downstream, gene_body
WD_Specific_Liver	chr1	161068989	161069468	6	16.25	479	-30.8289	0.740146	0.518378	-0.221768	hypo	-0.323164	-0.120356	-4.72121	0.000392271	1000	1	FALSE	0.00593849	0.182458	1	-0.0534165	0.00265408	1	-0.0398251	0.37639	1	-0.0267589	0.47875	1	0.0705073	0.283569	1	0.00209375	0.373708	1	ARHGAP30	502	gene_body
WD_Specific_Liver	chr1	161098875	161099394	8	27.375	519	32.1445	0.275116	0.438114	0.162998	hyper	0.0314114	0.294575	2.66414	0.0188794	1000	1	FALSE	-0.00218228	0.546628	1	0.0358178	0.0447209	1	-0.0102415	0.779725	1	0.0723375	0.0350544	1	0.01804	0.77777	1	-0.00261177	0.234829	1	KLHDC9, NIT1	515, -18677	gene_body, upstream
WD_Specific_Liver	chr1	169102629	169103648	13	44.9375	1019	-34.1679	0.854455	0.740568	-0.113887	hypo	-0.179007	-0.0487332	-3.77015	0.00227082	1000	1	FALSE	0.00168656	0.530886	1	-0.0266681	0.0120679	1	-0.0308098	0.188775	1	-0.00473214	0.810041	1	0.0391473	0.310617	1	0.00242701	0.064434	1	LOC101928596, ATP1B1	-475, -3060	upstream, upstream
WD_Specific_Liver	chr1	179089711	179090020	12	37.125	309	57.2137	0.434436	0.705703	0.271266	hyper	0.157988	0.384566	5.25413	0.000248782	997	0.997	FALSE	-0.00346177	0.443985	1	0.0744161	5.57432e-05	0.102512	0.0262776	0.486203	1	0.0638896	0.0550885	1	-0.00767182	0.91994	1	-0.00139285	0.603956	1	TOR3A, ABL2	7735, 139664	gene_body, downstream
WD_Specific_Liver	chr1	179090376	179090815	8	28.375	439	26.3382	0.48686	0.687787	0.200927	hyper	0.0713913	0.330455	3.41039	0.0057505	1000	1	FALSE	-0.0036327	0.436096	1	0.0685722	0.000503165	0.92532	0.00780055	0.832495	1	0.0419893	0.227783	1	-0.0246955	0.752733	1	-0.00241971	0.371914	1	TOR3A, ABL2	8400, 138869	gene_body, downstream
WD_Specific_Liver	chr1	200888295	200888732	8	25.125	437	-23.1704	0.583928	0.432302	-0.151626	hypo	-0.282875	-0.0204121	-2.51526	0.0269937	1000	1	FALSE	0.00684887	0.155289	1	-0.00947633	0.641106	1	-0.0575913	0.252701	1	-0.0157675	0.706236	1	0.0936627	0.158343	1	0.00431052	0.0628137	1	C1orf106	-2766	upstream
WD_Specific_Liver	chr1	201889211	201889760	10	30.8125	549	-33.7608	0.497967	0.357878	-0.140089	hypo	-0.272537	-0.00765618	-2.3454	0.0400955	1000	1	FALSE	0.00470183	0.252346	1	-0.0343214	0.03387	1	-0.00564754	0.873817	1	-0.0157121	0.586174	1	-0.0666082	0.255471	1	0.00128719	0.526601	1	SHISA4, LMOD1	543, 56828	gene_body, downstream
WD_Specific_Liver	chr1	203129655	203130024	4	15.375	369	-12.444	0.841904	0.715182	-0.126722	hypo	-0.209683	-0.0437569	-3.27702	0.00552947	1000	1	FALSE	0.00505343	0.0261097	1	-0.0235894	0.0696917	1	-0.0136164	0.595762	1	-0.0455886	0.0331914	1	-0.0163764	0.726322	1	0.00110146	0.493082	1	ADORA1, MYBPH	1948, 45790	gene_body, downstream
WD_Specific_Liver	chr1	203628403	203630127	37	113.812	1724	-144.875	0.477943	0.209014	-0.268929	hypo	-0.424635	-0.113245	-3.72358	0.00246541	252	0.252	FALSE	0.00110775	0.838303	1	-0.0810614	0.000236691	0.435275	-0.0158525	0.745322	1	-0.0451061	0.284022	1	0.0350864	0.693784	1	0.00120714	0.697951	1	ATP2B4, SNORA77	1617, -99453	gene_body, upstream
WD_Specific_Liver	chr1	204149712	204149955	9	32.875	243	33.7444	0.461847	0.766792	0.304945	hyper	0.162768	0.447132	4.60428	0.000419204	1000	1	FALSE	-0.00411682	0.462737	1	0.0707711	0.00559458	1	-0.0170481	0.746767	1	0.08945	0.0466488	1	0.000262727	0.997789	1	-0.000151442	0.964062	1	LOC101929441, ETNK2	8305, 2227	downstream, gene_body
WD_Specific_Liver	chr1	205044618	205044789	8	22.75	171	-24.751	0.640353	0.482054	-0.158299	hypo	-0.259544	-0.0570361	-3.38258	0.00500082	1000	1	FALSE	0.00310736	0.40017	1	-0.0382207	0.0140704	1	0.000823497	0.983236	1	-0.0161414	0.615876	1	0.0488173	0.380597	1	0.000604736	0.762757	1	CNTN2, TMEM81	1407, 39671	gene_body, downstream
WD_Specific_Liver	chr1	205313467	205314373	10	24.3125	906	-32.6662	0.791496	0.584131	-0.207366	hypo	-0.318652	-0.0960881	-4.05889	0.0015761	1000	1	FALSE	0.00299661	0.461448	1	-0.0576192	0.000534132	0.982269	-0.0509098	0.0883782	1	-0.0284682	0.284328	1	0.0687518	0.291966	1	0.00236536	0.298661	1	TMCC2, NUAK2	85558, 7418	downstream, gene_body
WD_Specific_Liver	chr1	206693116	206693313	4	14.1875	197	13.0413	0.31624	0.446209	0.129969	hyper	0.0443488	0.215571	3.25754	0.00576232	1000	1	FALSE	-0.00430564	0.151617	1	0.0373883	0.00383511	1	0.0140639	0.666614	1	0.0203757	0.463648	1	-0.0528073	0.261578	1	-0.000781161	0.648074	1	MAPKAPK2, IL10	8097, 79181	gene_body, downstream
WD_Specific_Liver	chr1	207823544	207824086	6	15.625	542	17.3349	0.140038	0.309354	0.169316	hyper	0.0350221	0.303651	2.76562	0.0179483	1000	1	FALSE	-0.000863869	0.82852	1	0.0440256	0.0202279	1	0.0284634	0.240841	1	0.0464721	0.0646089	1	0.0304845	0.661198	1	-0.00496094	0.0292122	1	C1orf132	-841	upstream
WD_Specific_Liver	chr1	207959672	207959814	14	40.0625	142	-57.2742	0.447548	0.245683	-0.201865	hypo	-0.384644	-0.0190563	-2.56648	0.0345223	997	0.997	FALSE	-0.00136365	0.762579	1	-0.037448	0.0836213	1	-0.0221913	0.609165	1	-0.0754389	0.0522954	1	-0.0326791	0.66589	1	0.00508278	0.0455767	1	CD34, PLXNA2	-48334, 284506	upstream, downstream
WD_Specific_Liver	chr1	209620486	209621135	6	16.125	649	-13.435	0.881481	0.768942	-0.11254	hypo	-0.200409	-0.0246577	-2.75478	0.0158619	1000	1	FALSE	0.00117348	0.534722	1	-0.0199114	0.128946	1	0.0108776	0.569702	1	-0.0334086	0.0325566	1	0.00845091	0.850169	1	0.00103468	0.518033	1	CAMK1G, MIR4260	36787, 2375	downstream, downstream
WD_Specific_Liver	chr1	209657722	209658223	4	13.3125	501	17.1477	0.543947	0.743822	0.199875	hyper	0.131472	0.268268	6.30819	2.61842e-05	1000	1	FALSE	-0.00294932	0.377776	1	0.049741	0.000244849	0.450278	0.0235109	0.411069	1	0.0568168	0.0222601	1	0.00328909	0.952111	1	-0.00205382	0.275953	1	LAMB3, G0S2	-5247, -17101	upstream, upstream
WD_Specific_Liver	chr1	212513138	212514045	11	29.5625	907	-33.1866	0.78555	0.632645	-0.152905	hypo	-0.2728	-0.0329862	-2.80809	0.0170969	1000	1	FALSE	0.00216973	0.37475	1	-0.0610243	7.17168e-05	0.131887	-0.0355377	0.149356	1	-0.0103421	0.623434	1	0.01691	0.793724	1	0.000629762	0.777476	1	NENF, LOC101929565	80252, -31648	downstream, upstream
WD_Specific_Liver	chr1	214208501	214209287	15	43.4375	786	90.026	0.511724	0.746795	0.235071	hyper	0.137794	0.332406	5.19414	0.000147271	738	0.738	FALSE	-0.00664255	0.0867018	1	0.0547249	0.0012379	1	0.0520661	0.137391	1	0.0559818	0.0775822	1	-0.05121	0.440189	1	-0.00379442	0.0872321	1	PROX1-AS1, SMYD2	-222348, -71934	upstream, upstream
WD_Specific_Liver	chr1	220882019	220882449	23	85.6875	430	-56.1772	0.825739	0.7054	-0.120339	hypo	-0.215217	-0.0254163	-2.7353	0.0168405	977	0.977	FALSE	0.00161539	0.583868	1	-0.0379023	0.00391649	1	0.00177268	0.947449	1	-0.0320207	0.18818	1	-0.00474545	0.924496	1	0.00262705	0.119464	1	HLX-AS1	-1879	upstream
WD_Specific_Liver	chr1	224506376	224506578	5	12.0625	202	14.2344	0.638036	0.806147	0.168111	hyper	0.0725716	0.263608	3.77684	0.00206577	1000	1	FALSE	-0.0045905	0.144861	1	0.049836	0.00241882	1	-0.00130601	0.968335	1	0.0571421	0.0555779	1	-0.0563455	0.359188	1	-0.000533525	0.808545	1	WDR26, DNAH14	-72077, -423075	upstream, upstream
WD_Specific_Liver	chr1	225467310	225468104	14	39.25	794	-43.3721	0.637342	0.478957	-0.158385	hypo	-0.283544	-0.0332362	-2.71952	0.0168492	1000	1	FALSE	0.00146412	0.698743	1	-0.0417926	0.0132772	1	-0.0186311	0.620018	1	-0.0455579	0.167508	1	0.0557945	0.367039	1	0.00303703	0.151672	1	LBR, ENAH	-38455, 185039	upstream, downstream
WD_Specific_Liver	chr1	225845548	225846786	17	47.125	1238	55.694	0.540256	0.70405	0.163794	hyper	0.0654945	0.262126	3.57659	0.00307543	998	0.998	FALSE	-0.00257965	0.385656	1	0.0403615	0.00615181	1	0.0144388	0.573452	1	0.0580107	0.0171433	1	-0.00954727	0.862597	1	-0.00154469	0.420511	1	EPHX1, TMEM63A	35475, 35934	gene_body, gene_body
WD_Specific_Liver	chr1	226663117	226663437	11	38.25	320	-29.8248	0.722202	0.589092	-0.133109	hypo	-0.254105	-0.0121149	-2.38281	0.0335729	1000	1	FALSE	-0.00226011	0.456649	1	-0.0404145	0.00512763	1	0.0081	0.798609	1	-0.0234282	0.403141	1	0.00504909	0.925154	1	0.00136833	0.46917	1	STUM, ITPKB-IT1	114318, 11631	downstream, gene_body
WD_Specific_Liver	chr1	227922896	227923421	7	21.75	525	31.9949	0.522348	0.731924	0.209575	hyper	0.117486	0.301668	4.91052	0.000274981	1000	1	FALSE	-0.00346516	0.277665	1	0.0550699	6.05333e-05	0.111321	0.0294699	0.356899	1	0.0309804	0.232676	1	-0.0233882	0.684089	1	-0.00112957	0.570618	1	PRSS38, MIR5008	107180, 18262	downstream, downstream
WD_Specific_Liver	chr1	228407411	228407966	7	16.75	555	-29.0938	0.738604	0.56747	-0.171134	hypo	-0.263175	-0.0790984	-3.99469	0.00137395	1000	1	FALSE	0.00228983	0.47459	1	-0.0378548	0.0109772	1	-0.0411044	0.187558	1	-0.0516632	0.0578614	1	-0.000168182	0.997535	1	0.0033258	0.0717475	1	TRIM11	-595	upstream
WD_Specific_Liver	chr1	230326766	230327120	13	39.75	354	75.1217	0.397336	0.628078	0.230742	hyper	0.134987	0.326486	5.36936	0.000314836	914	0.914	FALSE	-0.00662685	0.0720207	1	0.0511371	0.00202441	1	0.011835	0.746777	1	0.0500386	0.105252	1	-0.0177155	0.780416	1	-0.00112713	0.612193	1	GALNT2, PGBD5	268978, 98808	downstream, gene_body
WD_Specific_Liver	chr1	230424431	230424986	11	35.875	555	-52.5571	0.689032	0.44492	-0.244112	hypo	-0.403594	-0.0845995	-3.30245	0.00564242	1000	1	FALSE	0.0031263	0.538519	1	-0.0751808	0.000904209	1	0.00323497	0.935351	1	-0.0454668	0.193325	1	0.0385464	0.663329	1	0.00214184	0.48777	1	GALNT2, PGBD5	366643, 942	downstream, gene_body
WD_Specific_Liver	chr1	233614877	233615446	16	47.1875	569	52.1712	0.189113	0.312378	0.123265	hyper	0.0268395	0.219654	2.87226	0.01759	1000	1	FALSE	-0.00724766	0.00362706	1	0.0274291	0.0367587	1	0.00715628	0.810992	1	0.0293043	0.260409	1	-0.0453064	0.331953	1	-0.000953126	0.563238	1	KCNK1, MIR4427	874, -8705	gene_body, upstream
WD_Specific_Liver	chr1	234772086	234772657	15	41.9375	571	-77.4125	0.573498	0.292107	-0.281391	hypo	-0.418399	-0.144348	-4.40691	0.000605943	890	0.89	FALSE	0.000692068	0.896435	1	-0.0685029	0.00666563	1	0.0344492	0.523074	1	-0.0625171	0.184509	1	-0.00844182	0.928116	1	0.00074987	0.820616	1	LINC01132, LOC101927851	48045, 191342	downstream, downstream
WD_Specific_Liver	chr1	240492998	240493438	33	124.5	440	-105.542	0.814489	0.631392	-0.183096	hypo	-0.304818	-0.0614024	-3.24385	0.00625941	505	0.505	FALSE	0.00416927	0.274076	1	-0.0329784	0.068537	1	0.00237541	0.952994	1	-0.036875	0.272253	1	0.08439	0.178161	1	0.000377913	0.866704	1	FMN2, GREM2	401114, 118724	downstream, gene_body
WD_Specific_Liver	chr1	244731022	244731035	3	10.625	13	-9.52752	0.355052	0.234377	-0.120675	hypo	-0.237729	-0.0035915	-2.53546	0.0451991	1000	1	FALSE	0.00313808	0.298238	1	-0.0172086	0.172529	1	-0.0161137	0.587865	1	-0.0382129	0.110832	1	-0.0351418	0.422563	1	0.00331732	0.0207167	1	DESI2, COX20	77975, -104270	downstream, upstream
WD_Specific_Liver	chr1	247415722	247416701	15	48.25	979	-53.5786	0.612646	0.478883	-0.133763	hypo	-0.221868	-0.0456725	-3.25709	0.00573936	999	0.999	FALSE	0.00234792	0.454353	1	-0.0350584	0.00619039	1	-0.0467317	0.130124	1	-0.00423964	0.873246	1	0.0727873	0.111346	1	0.00192564	0.243413	1	NLRP3	0	TSS
WD_Specific_Liver	chr10	650453	650888	6	18.0625	435	-18.4302	0.694401	0.539652	-0.154748	hypo	-0.306769	-0.00271083	-2.19539	0.0465845	1000	1	FALSE	0.00400359	0.306105	1	-0.0233039	0.249636	1	-0.00133005	0.973005	1	-0.0359182	0.257144	1	-0.104716	0.128213	1	0.00102805	0.674348	1	PRR26	506	gene_body
WD_Specific_Liver	chr10	665677	665961	7	18.6875	284	-21.1622	0.876351	0.675659	-0.200692	hypo	-0.348847	-0.0525328	-2.94769	0.012067	1000	1	FALSE	0.00135057	0.812415	1	-0.0702076	0.000507481	0.933257	0.00126721	0.975395	1	0.0132614	0.687513	1	-0.0426909	0.598701	1	-0.000133793	0.961969	1	PRR26, DIP2C	15730, 23707	downstream, gene_body
WD_Specific_Liver	chr10	1407212	1407653	7	18.8125	441	24.7022	0.613446	0.777638	0.164192	hyper	0.0844956	0.243831	4.44064	0.000628187	1000	1	FALSE	-0.00457308	0.100307	1	0.0454701	0.00010097	0.185685	0.00957923	0.723695	1	-0.000823929	0.970025	1	-0.0421664	0.37882	1	-0.000527207	0.753998	1	LINC00200, ADARB2-AS1	247445, -118976	downstream, upstream
WD_Specific_Liver	chr10	3107568	3107979	10	30.8125	411	44.1531	0.484013	0.732948	0.248935	hyper	0.125754	0.372113	4.40108	0.000855065	1000	1	FALSE	-0.00695097	0.101106	1	0.0558889	0.00564807	1	0.0612022	0.124152	1	0.02576	0.482692	1	-0.0907555	0.225149	1	-0.00589937	0.0166057	1	PFKP, SNORD142	40049, -26124	gene_body, upstream
WD_Specific_Liver	chr10	3467466	3467669	8	20.8125	203	-29.3756	0.705403	0.534541	-0.170861	hypo	-0.306737	-0.034963	-2.70416	0.0174748	1000	1	FALSE	0.00955177	0.0161339	1	-0.0558699	0.00585415	1	-0.00669508	0.883186	1	0.0212268	0.561708	1	0.10297	0.158706	1	0.00240122	0.3622	1	LOC105376360, KLF6	148772, 317612	gene_body, downstream
WD_Specific_Liver	chr10	5529014	5529136	5	15.3125	122	30.0297	0.477345	0.756691	0.279346	hyper	0.143742	0.414938	4.46949	0.00069715	1000	1	FALSE	-0.0020316	0.701621	1	0.0754812	0.000723291	1	0.000661749	0.98855	1	0.0682414	0.0730114	1	0.0204582	0.813213	1	-0.00210996	0.49022	1	CALML3-AS1	-2768	upstream
WD_Specific_Liver	chr10	5574690	5575151	10	30.875	461	50.7793	0.584296	0.786348	0.202052	hyper	0.0670232	0.33711	3.30789	0.00730766	999	0.999	FALSE	-0.00193601	0.604305	1	0.0469279	0.00680581	1	0.023618	0.499374	1	0.0595121	0.05431	1	0.0597127	0.345457	1	-0.00291176	0.189599	1	CALML3-AS1, LOC105376382	-48444, 20967	upstream, downstream
WD_Specific_Liver	chr10	6737451	6737629	6	17.875	178	-15.4314	0.645204	0.525117	-0.120087	hypo	-0.231959	-0.00822142	-2.30541	0.0372033	1000	1	FALSE	0.00436007	0.308035	1	-0.0172536	0.325	1	0.0255617	0.553296	1	-0.0113871	0.744764	1	-0.0415855	0.485662	1	-0.000463662	0.826259	1	LOC101928150, LINC00707	118736, -41968	downstream, upstream
WD_Specific_Liver	chr10	11714064	11714222	5	14.4375	158	-15.0166	0.895509	0.764896	-0.130613	hypo	-0.177689	-0.0834909	-5.94892	3.61127e-05	1000	1	FALSE	0.00314145	0.132228	1	-0.0305853	0.000637674	1	-0.0218399	0.228809	1	-0.0184107	0.241472	1	0.0163045	0.640023	1	0.00176988	0.141096	1	USP6NL, ECHDC3	-102275, -28134	upstream, upstream
WD_Specific_Liver	chr10	11742966	11743259	10	23.9375	293	50.4089	0.233115	0.49516	0.262044	hyper	0.106982	0.417105	3.62967	0.0027941	999	0.999	FALSE	-0.00838006	0.0845438	1	0.0549919	0.0198192	1	0.0449284	0.318219	1	0.0705771	0.0591876	1	-0.0537118	0.526731	1	-0.00198788	0.507624	1	ECHDC3	610	gene_body
WD_Specific_Liver	chr10	11826147	11826226	9	43.4375	79	45.7206	0.533723	0.811366	0.277643	hyper	0.132754	0.422532	4.24546	0.00154594	1000	1	FALSE	-0.00618924	0.148488	1	0.0654751	0.000803894	1	0.0569087	0.141799	1	0.0610175	0.0900791	1	-0.04953	0.519517	1	-0.0056779	0.0237246	1	PROSER2, PROSER2-AS1	2750, 68484	gene_body, downstream
WD_Specific_Liver	chr10	12164188	12164281	5	18.125	93	32.4032	0.494266	0.805988	0.311722	hyper	0.12872	0.494727	3.84592	0.00383894	1000	1	FALSE	-0.000132602	0.980279	1	0.0782768	0.000568079	1	0.0499443	0.316581	1	0.0611464	0.149885	1	-0.0669309	0.458578	1	-0.00440208	0.150503	1	MIR548AK, CDC123	-33372, -31680	upstream, upstream
WD_Specific_Liver	chr10	14953462	14953959	20	55.625	497	-97.0641	0.268249	0.0591778	-0.209071	hypo	-0.310263	-0.107857	-4.63032	0.0010482	582	0.582	FALSE	0.00546327	0.118405	1	-0.0487336	0.000746343	1	-0.0610612	0.0757123	1	-0.04416	0.141013	1	0.0283445	0.61419	1	0.00159722	0.418278	1	DCLRE1C	473	gene_body
WD_Specific_Liver	chr10	24428095	24428351	7	25.1875	256	43.7671	0.562465	0.824484	0.262018	hyper	0.146282	0.377745	4.94569	0.000363038	1000	1	FALSE	-0.000408373	0.932889	1	0.0504212	0.00886446	1	0.0484923	0.286292	1	0.0610232	0.0996719	1	0.00542	0.939318	1	-0.00216962	0.382218	1	MIR603, ARHGAP21	152411, 295317	downstream, downstream
WD_Specific_Liver	chr10	30027430	30027953	21	79.5	523	-56.2234	0.627208	0.490993	-0.136216	hypo	-0.242709	-0.0297114	-2.74318	0.0158573	950	0.95	FALSE	0.00253734	0.569534	1	-0.0509259	0.00137919	1	-0.016294	0.708456	1	-0.0144611	0.687093	1	0.0346527	0.566645	1	0.00153272	0.47546	1	SVIL, KIAA1462	-290429, 31606	upstream, gene_body
WD_Specific_Liver	chr10	35608376	35608533	11	34.5625	157	-30.6809	0.651092	0.522573	-0.12852	hypo	-0.242867	-0.0141397	-2.4396	0.030604	1000	1	FALSE	0.00122242	0.718778	1	-0.0378338	0.00714555	1	0.0137525	0.626656	1	-0.00496714	0.827683	1	-0.0334545	0.525084	1	0.00127944	0.484063	1	GJD4, MIR4683	2967, 32719	gene_body, downstream
WD_Specific_Liver	chr10	43137519	43137607	10	29	88	-24.9715	0.319395	0.191665	-0.12773	hypo	-0.219783	-0.0356571	-3.11757	0.0117258	1000	1	FALSE	0.000783467	0.766726	1	-0.0343021	0.00221009	1	-0.0182055	0.437872	1	-0.00595	0.75588	1	-0.0110545	0.793618	1	0.00246688	0.0886844	1	CSGALNACT2	-837	upstream
WD_Specific_Liver	chr10	50565653	50565843	4	11.75	190	13.6162	0.588399	0.835498	0.247099	hyper	0.169865	0.324282	6.93675	1.22117e-05	1000	1	FALSE	-0.00478912	0.18127	1	0.0588011	8.56851e-05	0.157575	0.0321049	0.302818	1	0.0473275	0.0782259	1	-0.0197273	0.749223	1	-0.00238648	0.262072	1	ASAH2, SGMS1-AS1	-317043, -59107	upstream, upstream
WD_Specific_Liver	chr10	69318058	69318272	11	34	214	-49.4382	0.492277	0.26786	-0.224418	hypo	-0.394305	-0.0545084	-2.84315	0.0134285	999	0.999	FALSE	0.00354915	0.49917	1	-0.0705348	0.00155539	1	-0.00837213	0.856731	1	-0.0799193	0.0425706	1	-0.0324518	0.705161	1	0.00294724	0.322736	1	HK1, TACR2	48059, 98646	gene_body, downstream
WD_Specific_Liver	chr10	70885719	70886798	13	36.6875	1079	41.8421	0.445052	0.649302	0.204251	hyper	0.0709501	0.337563	3.30278	0.0055654	999	0.999	FALSE	-0.00560198	0.213869	1	0.0541156	0.00806961	1	0.0120574	0.722323	1	0.07677	0.0226074	1	0.0111336	0.885475	1	-0.00369349	0.154505	1	SGPL1, PCBD1	69772, 1988	downstream, gene_body
WD_Specific_Liver	chr10	71748049	71748360	8	25.4375	311	-22.2854	0.737826	0.536783	-0.201042	hypo	-0.333711	-0.0683419	-3.25421	0.00586534	1000	1	FALSE	0.00276935	0.464275	1	-0.0552058	0.00166338	1	-0.0318787	0.27205	1	-0.0454989	0.107288	1	0.0532655	0.433505	1	0.00314339	0.174843	1	C10orf105, C10orf54	-10225, 25220	upstream, gene_body
WD_Specific_Liver	chr10	71860264	71860615	5	14.75	351	-16.7958	0.821146	0.647922	-0.173224	hypo	-0.268025	-0.0784149	-4.01251	0.00196923	1000	1	FALSE	0.00572273	0.0358217	1	-0.0451418	0.00068074	1	-0.00530492	0.833914	1	-0.0468621	0.0235661	1	0.0233155	0.652708	1	0.00107345	0.556548	1	PSAP, CHST3	-8889, -103746	upstream, upstream
WD_Specific_Liver	chr10	71998181	71998601	9	31.875	420	-24.667	0.691682	0.563048	-0.128634	hypo	-0.24662	-0.0106468	-2.3762	0.0350604	1000	1	FALSE	0.00369969	0.298533	1	-0.0317631	0.0309353	1	-0.0200601	0.5571	1	-0.0240796	0.383013	1	-0.04615	0.388698	1	0.000514375	0.782307	1	CHST3, SPOCK2	33820, 90431	gene_body, downstream
WD_Specific_Liver	chr10	72341039	72341286	10	37.375	247	-24.5751	0.798088	0.675729	-0.122359	hypo	-0.233165	-0.0115753	-2.3695	0.0327691	1000	1	FALSE	0.002633	0.415212	1	-0.0365069	0.0283747	1	0.017729	0.604752	1	-0.0507318	0.116048	1	0.0301091	0.613123	1	0.00161139	0.441942	1	DDIT4, DNAJB12	67121, 13863	downstream, gene_body
WD_Specific_Liver	chr10	72953614	72954054	7	21.5625	440	37.4702	0.299269	0.548502	0.249233	hyper	0.10273	0.395743	3.6824	0.00284493	1000	1	FALSE	-0.00258662	0.583265	1	0.0679175	0.002134	1	0.0427322	0.317003	1	0.0562875	0.144994	1	-0.03006	0.718237	1	-0.00538112	0.057704	1	OIT3, PLA2G12B	60059, 765	downstream, gene_body
WD_Specific_Liver	chr10	78048482	78048632	7	24.9375	150	31.8209	0.531126	0.707228	0.176102	hyper	0.0608512	0.291342	3.4801	0.00741337	1000	1	FALSE	-0.00130546	0.661518	1	0.0248148	0.0902168	1	0.0159792	0.585166	1	0.0652464	0.0119977	1	-0.0473509	0.367977	1	-0.00319327	0.0650519	1	RPS24, LINC00856	14723, -199992	gene_body, upstream
WD_Specific_Liver	chr10	78974722	78975133	11	33.8125	411	-65.8227	0.692145	0.4194	-0.272745	hypo	-0.375243	-0.170244	-5.81152	9.054e-05	933	0.933	FALSE	0.00523464	0.298724	1	-0.0594152	0.00551459	1	-0.0218803	0.657762	1	-0.0496018	0.242444	1	0.00856545	0.913496	1	0.0033034	0.232084	1	LINC00595, ZMIZ1	707395, -93901	downstream, upstream
WD_Specific_Liver	chr10	79013693	79013828	4	10.125	135	17.8327	0.582536	0.772679	0.190144	hyper	0.0462594	0.333981	2.97434	0.0150301	1000	1	FALSE	-0.000639889	0.858967	1	0.0353219	0.0426583	1	0.0282333	0.393304	1	0.0652254	0.0285147	1	0.0676218	0.266579	1	-0.0024451	0.256004	1	LINC00595, ZMIZ1	746366, -55206	downstream, upstream
WD_Specific_Liver	chr10	79025036	79025340	5	16.5	304	17.1741	0.494158	0.638948	0.14479	hyper	0.0717634	0.217803	4.27008	0.000852055	1000	1	FALSE	-0.00244435	0.452504	1	0.0213353	0.118583	1	0.0207557	0.541606	1	0.0333557	0.225472	1	0.00357909	0.940399	1	-0.00128173	0.442103	1	LINC00595, ZMIZ1	757709, -43694	downstream, upstream
WD_Specific_Liver	chr10	79101722	79102342	16	47.875	620	-38.2446	0.741893	0.627274	-0.114619	hypo	-0.212163	-0.0170441	-2.56726	0.0251213	1000	1	FALSE	0.00413055	0.208557	1	-0.0452696	0.00137922	1	-0.0100257	0.733762	1	-0.0244843	0.327047	1	0.0654264	0.222444	1	0.00175211	0.356568	1	ZMIZ1-AS1, PPIF	-34274, -245121	upstream, upstream
WD_Specific_Liver	chr10	79274223	79274618	9	33	395	-23.3399	0.783254	0.650238	-0.133016	hypo	-0.230535	-0.0354513	-3.15959	0.0138888	1000	1	FALSE	0.00108115	0.73403	1	-0.025028	0.044715	1	-0.0115721	0.717006	1	-0.0240218	0.351957	1	0.00162636	0.97042	1	0.0020285	0.184613	1	ZMIZ1-AS1, PPIF	-206775, -72845	upstream, upstream
WD_Specific_Liver	chr10	79405491	79406410	11	35.8125	919	40.9893	0.400695	0.65247	0.251775	hyper	0.156965	0.346595	5.7094	5.95874e-05	1000	1	FALSE	-0.00379328	0.388743	1	0.0545475	0.00451461	1	-0.00211694	0.960171	1	0.055795	0.123385	1	-0.0119991	0.868749	1	-0.0022061	0.380147	1	PPIF, ZCCHC24	58028, 39217	downstream, gene_body
WD_Specific_Liver	chr10	79407131	79407607	13	38.8125	476	35.311	0.478126	0.674243	0.196117	hyper	0.0986994	0.293567	4.34662	0.000783131	1000	1	FALSE	-0.00625849	0.0705119	1	0.0504462	0.00276267	1	0.0216322	0.560125	1	0.033935	0.301077	1	-0.0573273	0.365776	1	-0.00334612	0.125487	1	PPIF, ZCCHC24	59668, 38020	downstream, gene_body
WD_Specific_Liver	chr10	79424346	79425236	9	22.5625	890	28.6108	0.502901	0.673821	0.170921	hyper	0.0416035	0.30025	2.8373	0.0132758	1000	1	FALSE	-0.00222294	0.650947	1	0.0605036	0.00209551	1	-0.00295355	0.9452	1	0.0201861	0.583872	1	0.0173073	0.817943	1	-0.00330336	0.202009	1	PPIF, ZCCHC24	76883, 20391	downstream, gene_body
WD_Specific_Liver	chr10	91591510	91591829	8	27.8125	319	-21.1262	0.797126	0.609294	-0.187832	hypo	-0.299049	-0.0766575	-3.66363	0.00303032	1000	1	FALSE	0.00305504	0.305337	1	-0.0327589	0.07408	1	-0.0104005	0.693858	1	-0.08619	0.004172	1	0.0170836	0.795608	1	0.00391414	0.0728308	1	HECTD2, HECTD2-AS1	181226, 19631	downstream, gene_body
WD_Specific_Liver	chr10	93894900	93895201	6	20.125	301	-15.702	0.74077	0.626384	-0.114386	hypo	-0.213741	-0.0150119	-2.49617	0.0273719	1000	1	FALSE	0.0037974	0.14191	1	-0.0171425	0.219558	1	-0.00785464	0.781706	1	0.00744179	0.744651	1	0.00754909	0.878855	1	0.00160928	0.336618	1	SLC35G1, PIPSL	928, 66714	gene_body, downstream
WD_Specific_Liver	chr10	100988244	100988404	5	15.375	160	-14.4961	0.741094	0.618311	-0.122784	hypo	-0.205217	-0.0403829	-3.32387	0.0077886	1000	1	FALSE	0.000905931	0.751021	1	-0.0280491	0.011318	1	-0.00798689	0.787255	1	-0.006935	0.773697	1	0.00884	0.828837	1	0.000144015	0.920002	1	C10orf2, MRPL43	709, -725	gene_body, upstream
WD_Specific_Liver	chr10	101061470	101062293	31	111.562	823	-125.538	0.648531	0.436736	-0.211795	hypo	-0.333481	-0.0901256	-3.7351	0.00223478	311	0.311	FALSE	0.00346332	0.401813	1	-0.0512544	0.00327199	1	-0.0273432	0.3966	1	-0.0549275	0.0516607	1	0.03964	0.552751	1	0.00251337	0.271124	1	KAZALD1, TLX1	229, -69010	gene_body, upstream
WD_Specific_Liver	chr10	101123000	101123759	35	107	759	-104.007	0.586986	0.316983	-0.270003	hypo	-0.450135	-0.0899047	-3.25506	0.00663374	413	0.413	FALSE	0.00974116	0.0662642	1	-0.0864027	0.000454071	0.835036	0.00134208	0.977254	1	-0.0772629	0.0611239	1	-0.0130918	0.893493	1	0.00202711	0.55293	1	KAZALD1, TLX1	61759, -7544	downstream, upstream
WD_Specific_Liver	chr10	101485917	101486288	6	14.0625	371	31.1626	0.447889	0.806523	0.358634	hyper	0.27983	0.43739	9.81012	1.82387e-07	1000	1	FALSE	-0.00692286	0.164713	1	0.0763578	0.000654088	1	0.0164399	0.746831	1	0.0763168	0.0767361	1	0.00584818	0.947047	1	-0.00157583	0.609436	1	BTRC, DPCD	131885, -102043	gene_body, upstream
WD_Specific_Liver	chr10	102240644	102241012	18	51.8125	368	-53.186	0.402633	0.271764	-0.130869	hypo	-0.233072	-0.0286551	-2.84567	0.0170774	985	0.985	FALSE	0.00282634	0.306552	1	-0.0337094	0.00837729	1	-0.0357197	0.211838	1	-0.0238246	0.344136	1	0.0438573	0.361895	1	0.00216363	0.183828	1	PITX3, GBF1	462, -4485	gene_body, upstream
WD_Specific_Liver	chr10	102242238	102242302	5	17.875	64	-13.7415	0.5014	0.376503	-0.124897	hypo	-0.21771	-0.0321304	-2.91757	0.0123264	1000	1	FALSE	0.0002173	0.954398	1	-0.0367705	0.026651	1	0.0527191	0.152416	1	-0.00581143	0.850401	1	-0.0911418	0.111752	1	0.000744488	0.723402	1	PITX3, GBF1	-764, -3195	upstream, upstream
WD_Specific_Liver	chr10	102451425	102451732	9	28.375	307	-26.7158	0.613828	0.457508	-0.15632	hypo	-0.289071	-0.023542	-2.55899	0.0246888	1000	1	FALSE	0.00281644	0.478786	1	-0.0311902	0.085707	1	0.0166202	0.617791	1	-0.0376946	0.192334	1	-0.0282045	0.660007	1	0.00176218	0.429018	1	C10orf95	0	TSS
WD_Specific_Liver	chr10	102647173	102647268	8	28.6875	95	-19.7691	0.4572	0.290898	-0.166301	hypo	-0.292855	-0.0397646	-2.92059	0.0149895	1000	1	FALSE	0.00216172	0.522528	1	-0.0344131	0.0693421	1	0.0058306	0.816999	1	-0.0399621	0.0826295	1	0.0313564	0.641577	1	0.00383827	0.0905696	1	TRIM8, SFXN2	2679, -67272	gene_body, upstream
WD_Specific_Liver	chr10	102783272	102783563	8	24.1875	291	25.6342	0.46507	0.625664	0.160594	hyper	0.0731975	0.247936	3.98679	0.0016712	1000	1	FALSE	-0.00484923	0.0864834	1	0.019844	0.143938	1	-0.00306503	0.911212	1	0.0616907	0.010459	1	0.0458282	0.342773	1	-0.00252389	0.11678	1	WBP1L, CYP17A1	39303, 53970	gene_body, downstream
WD_Specific_Liver	chr10	102831387	102832105	11	38.125	718	45.1188	0.521479	0.707114	0.185634	hyper	0.0793249	0.291948	3.75535	0.00223123	1000	1	FALSE	-0.0049748	0.141866	1	0.0434365	0.00957137	1	0.0210246	0.564837	1	0.052805	0.115513	1	-0.0228345	0.713137	1	-0.00262049	0.219789	1	WBP1L, CYP17A1	87418, 5428	downstream, gene_body
WD_Specific_Liver	chr10	103660895	103661560	25	72.75	665	86.0639	0.33751	0.562074	0.224564	hyper	0.0840192	0.365141	3.51407	0.00480639	712	0.712	FALSE	-0.00578648	0.260901	1	0.0474638	0.0178205	1	0.0189945	0.707139	1	0.0206218	0.611549	1	-0.0156991	0.831382	1	-0.000413462	0.87203	1	NEURL1-AS1, SH3PXD2A-AS1	-143453, -85218	upstream, upstream
WD_Specific_Liver	chr10	103692878	103693602	36	134.25	724	-89.8223	0.56943	0.371729	-0.1977	hypo	-0.333249	-0.0621975	-3.1623	0.00775974	448	0.448	FALSE	0.00242294	0.600932	1	-0.0571667	0.00624969	1	-0.0328973	0.365276	1	-0.0574564	0.0876897	1	0.0757173	0.334644	1	0.00291329	0.280847	1	NEURL1-AS1, SH3PXD2A-AS1	-175436, -53176	upstream, upstream
WD_Specific_Liver	chr10	103771954	103772463	12	39.0625	509	-88.0597	0.704686	0.323363	-0.381324	hypo	-0.522115	-0.240552	-5.96762	9.66354e-05	708	0.708	FALSE	0.00455789	0.479079	1	-0.10875	3.34596e-05	0.0615323	-0.0318279	0.571043	1	-0.10458	0.0269297	1	0.0308736	0.776674	1	0.00170482	0.658622	1	SH3PXD2A-AS1, SH3PXD2A	25176, 82943	downstream, gene_body
WD_Specific_Liver	chr10	111079152	111079402	22	67.5625	250	80.6829	0.469807	0.637071	0.167264	hyper	0.081151	0.253389	4.39088	0.00172499	776	0.776	FALSE	-0.00415545	0.142261	1	0.0321935	0.0100083	1	-0.00255683	0.934305	1	0.0374011	0.119727	1	0.00272273	0.9521	1	0.000886526	0.583432	1	ADRA2A	2121	gene_body
WD_Specific_Liver	chr10	112183290	112183899	34	102.5	609	-151.714	0.440453	0.273899	-0.166554	hypo	-0.310322	-0.0227645	-2.51458	0.0266138	177	0.177	FALSE	0.00239316	0.5904	1	-0.0457429	0.0111071	1	-0.0115699	0.755763	1	-0.0251286	0.431002	1	0.0168809	0.799374	1	0.00305896	0.179297	1	GPAM	0	TSS
WD_Specific_Liver	chr10	114538408	114538802	7	25.4375	394	-20.5938	0.755141	0.607614	-0.147527	hypo	-0.267368	-0.0277521	-2.65165	0.0194811	1000	1	FALSE	2.06136e-05	0.995334	1	-0.0375429	0.0250161	1	-0.0239536	0.415204	1	-0.0438807	0.0835019	1	0.0220009	0.715514	1	0.00337263	0.100815	1	AFAP1L2, LOC101927692	-133630, -225985	upstream, upstream
WD_Specific_Liver	chr10	114631183	114631504	5	13.5625	321	18.9504	0.196176	0.346785	0.150609	hyper	0.0269702	0.274243	2.61904	0.0205537	1000	1	FALSE	-0.00419301	0.226215	1	0.0184875	0.289219	1	0.0140071	0.664377	1	0.0652829	0.0203436	1	0.0364764	0.542827	1	-0.00454335	0.0206723	1	AFAP1L2, LOC101927692	-226405, -133283	upstream, upstream
WD_Specific_Liver	chr10	116626787	116627318	5	13.6875	531	26.4788	0.38153	0.60544	0.223911	hyper	0.14424	0.303574	6.02842	3.10977e-05	1000	1	FALSE	-0.00570489	0.0786726	1	0.0462335	0.00145791	1	0.0494913	0.12465	1	0.0613293	0.0263578	1	-0.0270382	0.626924	1	-0.00247162	0.199773	1	PNLIPRP2, C10orf82	5835, 42652	gene_body, downstream
WD_Specific_Liver	chr10	119240984	119241656	8	22.5	672	30.7264	0.567595	0.730003	0.162407	hyper	0.0403916	0.284428	2.87036	0.012937	1000	1	FALSE	-0.00268243	0.483217	1	0.0546294	0.000206211	0.379223	0.0354415	0.288495	1	0.00707464	0.802653	1	-0.0783073	0.17858	1	-0.000738176	0.723124	1	GRK5, MIR4681	33300, -136315	gene_body, upstream
WD_Specific_Liver	chr10	119428933	119429054	10	35.75	121	-22.9961	0.858803	0.739778	-0.119025	hypo	-0.211635	-0.0264255	-2.77039	0.0156229	1000	1	FALSE	0.00320338	0.0546744	1	-0.0259848	0.0516906	1	0.00389344	0.806804	1	-0.0412189	0.0122454	1	0.0162036	0.728433	1	0.00194303	0.236201	1	MIR4681, RGS10	50962, 113656	downstream, downstream
WD_Specific_Liver	chr10	119667807	119668104	6	18.875	297	-13.9061	0.856682	0.723614	-0.133068	hypo	-0.212178	-0.0539158	-3.60901	0.00288252	1000	1	FALSE	0.00271297	0.333138	1	-0.0226139	0.106008	1	-0.0158497	0.536382	1	-0.0477486	0.0732911	1	0.0184327	0.712935	1	0.00353297	0.0290634	1	BAG3, INPP5F	16438, -57942	gene_body, upstream
WD_Specific_Liver	chr10	122164491	122165463	16	41.125	972	55.9313	0.292781	0.454894	0.162113	hyper	0.0706245	0.253622	3.81536	0.00202812	980	0.98	FALSE	-0.00177346	0.559742	1	0.0354804	0.012465	1	-0.00432131	0.878835	1	0.0508486	0.0305266	1	-0.00178364	0.972939	1	-0.00103249	0.571965	1	TACC2, BTBD16	175318, -105832	gene_body, upstream
WD_Specific_Liver	chr10	124152815	124153039	7	26.9375	224	-19.9211	0.526799	0.379116	-0.147683	hypo	-0.251494	-0.0438531	-3.06178	0.00876817	1000	1	FALSE	-0.000627562	0.866843	1	-0.0183923	0.278815	1	0.0364929	0.159021	1	-0.0677654	0.00708872	1	-0.0603073	0.313082	1	0.00237962	0.237653	1	CHST15, OAT	-59208, 265937	upstream, downstream
WD_Specific_Liver	chr10	124389686	124390390	12	31.375	704	50.95	0.410476	0.596089	0.185613	hyper	0.082183	0.289064	3.87327	0.00189102	999	0.999	FALSE	-0.00457783	0.191849	1	0.0369589	0.0264657	1	-0.00629617	0.84487	1	0.0541143	0.0515876	1	0.00359182	0.953124	1	-0.000843967	0.689322	1	CHST15, OAT	-296079, 28586	upstream, downstream
WD_Specific_Liver	chr10	124522991	124523807	22	64.9375	816	-62.0158	0.725183	0.580384	-0.144799	hypo	-0.237682	-0.0518911	-3.34625	0.00486287	919	0.919	FALSE	0.00233017	0.521852	1	-0.0471587	0.00312739	1	0.0171601	0.602399	1	-0.0335121	0.241654	1	0.0190745	0.75129	1	0.00034844	0.869894	1	LHPP, FAM53B-AS1	61220, -180220	gene_body, upstream
WD_Specific_Liver	chr10	124545370	124545551	7	28.6875	181	-15.3875	0.903624	0.778471	-0.125153	hypo	-0.225462	-0.0248311	-2.75908	0.019203	1000	1	FALSE	0.00152085	0.673154	1	-0.0363557	0.012172	1	0.00324754	0.862427	1	-0.0320464	0.0747822	1	-0.0119882	0.827421	1	0.00128287	0.491023	1	LHPP, FAM53B-AS1	83599, -158476	gene_body, upstream
WD_Specific_Liver	chr10	124588930	124589804	22	66.1875	874	-83.7628	0.821709	0.64608	-0.175629	hypo	-0.265376	-0.0859503	-4.26227	0.00108277	748	0.748	FALSE	0.00216147	0.405318	1	-0.0339533	0.0223787	1	-0.030929	0.136221	1	-0.0657079	0.00651231	1	-0.0132845	0.809868	1	0.00269824	0.142946	1	LHPP, FAM53B-AS1	127159, -114223	gene_body, upstream
WD_Specific_Liver	chr10	125138037	125139110	18	54.0625	1073	51.3115	0.562049	0.673493	0.111444	hyper	0.0462349	0.176632	3.78816	0.00331188	990	0.99	FALSE	-0.00194255	0.428975	1	0.0269558	0.0495525	1	-0.0175727	0.497036	1	0.0440339	0.0872958	1	-0.00489364	0.91934	1	-0.00147974	0.38469	1	MIR4296, CTBP2	-105167, 21951	upstream, gene_body
WD_Specific_Liver	chr10	126931444	126931818	8	25.125	374	24.8865	0.541948	0.667859	0.125911	hyper	0.0352661	0.216574	3.00784	0.01031	1000	1	FALSE	-0.00358312	0.246706	1	0.0251397	0.0411828	1	0.0144607	0.560816	1	0.0247918	0.234896	1	-0.0154145	0.73742	1	-0.00324877	0.0249716	1	DOCK1, FAM196A	26036, 264340	gene_body, downstream
WD_Specific_Liver	chr10	129035458	129036291	17	44.625	833	-56.3683	0.596199	0.430819	-0.16538	hypo	-0.272105	-0.0586752	-3.32598	0.0050341	973	0.973	FALSE	0.00530866	0.219219	1	-0.0279239	0.144423	1	0.0329383	0.467265	1	-0.0188157	0.619851	1	-0.0197918	0.767197	1	0.00199425	0.389962	1	LINC01163, MGMT	749509, -430892	downstream, upstream
WD_Specific_Liver	chr10	131743489	131744458	15	42.1875	969	-45.9438	0.6215	0.476583	-0.144918	hypo	-0.229667	-0.0601865	-3.67988	0.00260473	999	0.999	FALSE	0.00119122	0.674335	1	-0.0329222	0.0126899	1	-0.00247104	0.9012	1	-0.0342204	0.0369071	1	-0.0294082	0.540481	1	0.00211451	0.205373	1	TCERG1L, LINC01164	-431768, 45741	upstream, downstream
WD_Specific_Liver	chr10	132421022	132422089	18	49.9375	1067	-79.9799	0.645829	0.3611	-0.284729	hypo	-0.420525	-0.148942	-4.5263	0.000558201	795	0.795	FALSE	0.00153201	0.750374	1	-0.0727395	0.000826037	1	-0.0162536	0.677314	1	-0.0751096	0.037531	1	0.01146	0.893166	1	0.00176793	0.552385	1	PWWP2B, C10orf91	23825, -23120	downstream, upstream
WD_Specific_Liver	chr10	132429241	132429570	8	24.5	329	-23.3527	0.775847	0.629267	-0.14658	hypo	-0.246031	-0.0471488	-3.1989	0.00732831	1000	1	FALSE	0.0031815	0.274793	1	-0.0398857	0.00854224	1	0.0239197	0.420835	1	-0.0254686	0.288429	1	-0.02249	0.68389	1	0.000294024	0.881717	1	PWWP2B, C10orf91	32044, -15639	downstream, upstream
WD_Specific_Liver	chr10	132518879	132519339	12	34.4375	460	34.5687	0.390753	0.517845	0.127092	hyper	0.0228544	0.231326	2.63238	0.020606	1000	1	FALSE	-0.00350132	0.266381	1	0.0429587	0.00302462	1	-0.0155339	0.604068	1	0.0277304	0.293525	1	-0.00340091	0.950202	1	0.000628184	0.744883	1	C10orf91, INPP5A	73670, -18439	downstream, upstream
WD_Specific_Liver	chr10	132546777	132547257	8	27.6875	480	35.6881	0.470464	0.648509	0.178045	hyper	0.00491519	0.351151	2.27339	0.0448498	1000	1	FALSE	-0.00588033	0.102617	1	0.0287343	0.156575	1	0.015588	0.658107	1	0.0841193	0.011867	1	-0.0841755	0.247107	1	-0.00343763	0.154284	1	INPP5A, NKX6-2	8999, 238776	gene_body, downstream
WD_Specific_Liver	chr10	132938034	132938218	10	27.75	184	32.3809	0.583936	0.751613	0.167677	hyper	0.0130367	0.322317	2.45736	0.0366168	1000	1	FALSE	-0.00241371	0.566244	1	0.0339375	0.0570875	1	0.00959727	0.807221	1	0.0449579	0.167071	1	0.0383745	0.546191	1	0.000694768	0.754834	1	NKX6-2, CFAP46	-152001, 4367	upstream, gene_body
WD_Specific_Liver	chr10	133110040	133110499	11	33.6875	459	-25.6978	0.575837	0.461056	-0.114781	hypo	-0.216874	-0.0126731	-2.42258	0.030351	1000	1	FALSE	0.00414688	0.0949773	1	-0.0289917	0.0315347	1	-0.00613169	0.806814	1	-0.00139643	0.946036	1	-0.02662	0.58211	1	0.00144649	0.391873	1	ADGRA1-AS1, KNDC1	-23343, -49967	upstream, upstream
WD_Specific_Liver	chr10	133240785	133241823	27	82	1038	-84.5422	0.641362	0.515909	-0.125452	hypo	-0.220654	-0.0302457	-2.82981	0.0135172	707	0.707	FALSE	0.00103987	0.744104	1	-0.0382428	0.00205719	1	-0.00423716	0.872338	1	0.00697571	0.742746	1	0.00685818	0.88467	1	0.00138668	0.402027	1	VENTX, MIR202	2882, 5797	gene_body, downstream
WD_Specific_Liver	chr10	133365338	133365615	10	30.8125	277	23.7986	0.681362	0.856584	0.175223	hyper	0.0246279	0.325819	2.77902	0.0287028	1000	1	FALSE	-0.008082	0.0109399	1	0.0422422	0.00606733	1	0.0315071	0.385416	1	0.0414014	0.162779	1	-0.00582455	0.918117	1	-0.0036368	0.0592753	1	FUOM, MIR3944	-7313, 6048	upstream, downstream
WD_Specific_Liver	chr11	280763	281721	51	158.688	958	-203.209	0.495981	0.288852	-0.207129	hypo	-0.331967	-0.0822795	-3.57371	0.00325704	106	0.106	FALSE	0.00498069	0.244146	1	-0.0586134	0.0022175	1	0.00582787	0.885431	1	-0.0696468	0.0500395	1	-0.0308736	0.673052	1	0.00264179	0.297792	1	NLRP6, ATHL1	2194, -7416	gene_body, upstream
WD_Specific_Liver	chr11	330916	331352	24	77.0625	436	-72.0986	0.873351	0.722325	-0.151025	hypo	-0.247447	-0.0546459	-3.36156	0.00467335	888	0.888	FALSE	0.00683943	0.0389802	1	-0.02198	0.148543	1	-0.0221716	0.544695	1	-0.0483471	0.126749	1	0.00400455	0.939512	1	0.00347867	0.0491886	1	IFITM3, B4GALNT4	-10002, -38442	upstream, upstream
WD_Specific_Liver	chr11	350500	351126	10	30.75	626	-26.1215	0.843873	0.724518	-0.119355	hypo	-0.218841	-0.0198523	-2.5941	0.0224015	1000	1	FALSE	0.000473943	0.870186	1	-0.0193317	0.194562	1	0.00143333	0.96154	1	-0.0594893	0.0351508	1	-0.00456455	0.929459	1	0.00115123	0.523426	1	IFITM3, B4GALNT4	-29586, -18668	upstream, upstream
WD_Specific_Liver	chr11	370344	370572	10	31.5	228	35.0933	0.441042	0.616703	0.175661	hyper	0.0830434	0.26833	4.0931	0.00124665	1000	1	FALSE	-0.00525991	0.0483512	1	0.0498606	0.000848986	1	0.0207077	0.486764	1	0.0301007	0.244035	1	-0.106214	0.053618	1	-0.000976201	0.633334	1	B4GALNT4	550	gene_body
WD_Specific_Liver	chr11	405218	405543	5	12.1875	325	19.8977	0.648052	0.82656	0.178508	hyper	0.106626	0.25036	5.40725	0.000154389	1000	1	FALSE	-0.00419233	0.151901	1	0.0386198	0.00371001	1	0.00601038	0.835537	1	0.0338411	0.144634	1	0.01995	0.693566	1	-0.00229447	0.183789	1	PKP3, SIGIRR	12620, 11854	downstream, downstream
WD_Specific_Liver	chr11	405936	406761	25	72.125	825	132.159	0.389303	0.626955	0.237652	hyper	0.141487	0.333813	5.5383	0.000288127	392	0.392	FALSE	-0.00689125	0.0921698	1	0.0555407	0.00067722	1	0.0204497	0.61375	1	0.0503696	0.123089	1	-0.0241164	0.706256	1	-0.00340789	0.118592	1	PKP3, SIGIRR	13338, 10636	downstream, gene_body
WD_Specific_Liver	chr11	409522	410496	17	54.8125	974	78.9012	0.355914	0.580501	0.224587	hyper	0.0960903	0.353076	3.7614	0.00222928	866	0.866	FALSE	-0.00232246	0.629975	1	0.0748595	1.03647e-05	0.0190606	0.0150421	0.719205	1	0.0232875	0.494763	1	-0.0674155	0.350701	1	-0.0011121	0.664391	1	PKP3, SIGIRR	16924, 6901	downstream, gene_body
WD_Specific_Liver	chr11	679500	679893	21	81.6875	393	127.457	0.501905	0.829506	0.3276	hyper	0.217676	0.437511	6.41496	1.92312e-05	419	0.419	FALSE	-0.00739067	0.142866	1	0.0760098	0.000715162	1	0.024729	0.601327	1	0.0669711	0.103254	1	-0.0133845	0.879829	1	-0.00481865	0.107226	1	DRD4, TMEM80	42196, -15697	downstream, upstream
WD_Specific_Liver	chr11	693683	694628	16	48.5	945	-51.2261	0.753016	0.619862	-0.133154	hypo	-0.176237	-0.0900964	-6.63176	1.13289e-05	995	0.995	FALSE	0.00415616	0.0986008	1	-0.035429	0.000140836	0.258998	-0.0112404	0.637172	1	-0.0166882	0.385187	1	0.0209618	0.582873	1	0.000144131	0.913745	1	TMEM80	-962	upstream
WD_Specific_Liver	chr11	710368	710965	17	47.625	597	-61.8752	0.618764	0.496249	-0.122515	hypo	-0.23466	-0.0103599	-2.36312	0.0346081	976	0.976	FALSE	-0.000403414	0.907069	1	-0.0482099	0.00229341	1	0.0110219	0.715861	1	-0.0341054	0.222571	1	0.00298273	0.960706	1	0.00136984	0.516407	1	EPS8L2, TALDO1	4249, -36466	gene_body, upstream
WD_Specific_Liver	chr11	778317	779272	16	51.375	955	82.28	0.529301	0.753172	0.223872	hyper	0.110192	0.337548	4.23281	0.00087607	821	0.821	FALSE	-0.00785323	0.0940668	1	0.0546206	0.00845599	1	-0.0383033	0.425414	1	0.0621129	0.131823	1	0.00764727	0.920149	1	0.000242151	0.928634	1	LOC171391, PDDC1	740, -815	gene_body, upstream
WD_Specific_Liver	chr11	824399	825713	50	178	1314	167.872	0.666378	0.842322	0.175944	hyper	0.0747724	0.277174	3.8947	0.00320757	203	0.203	FALSE	-0.00805462	0.014146	1	0.0368518	0.0161598	1	0.0561432	0.126825	1	0.0376843	0.234115	1	-0.0288755	0.603457	1	-0.00388103	0.0366356	1	CRACR2B	-2546	upstream
WD_Specific_Liver	chr11	828531	829676	29	89.75	1145	-137.819	0.610662	0.426158	-0.184504	hypo	-0.249036	-0.119964	-6.15624	2.99498e-05	353	0.353	FALSE	0.00449788	0.164248	1	-0.0213708	0.113013	1	-0.0445055	0.155828	1	-0.0422114	0.111854	1	0.0197236	0.673777	1	0.00340921	0.0286114	1	CRACR2B, CD151	272, -3275	gene_body, upstream
WD_Specific_Liver	chr11	914329	914626	5	11.9375	297	30.4124	0.337088	0.674597	0.337509	hyper	0.182282	0.492698	4.67602	0.000383813	1000	1	FALSE	-0.00525118	0.384464	1	0.0944814	5.64036e-05	0.103726	0.0650104	0.258271	1	0.0687461	0.150617	1	-0.0618245	0.522711	1	-0.00269247	0.427614	1	CHID1	432	gene_body
WD_Specific_Liver	chr11	915163	915441	12	39.375	278	67.8234	0.295598	0.612174	0.316576	hyper	0.17663	0.45647	4.85456	0.000258703	948	0.948	FALSE	-0.00964743	0.0815204	1	0.091823	4.64073e-05	0.085343	0.0291246	0.594507	1	0.0600593	0.169886	1	-0.0570536	0.540682	1	-0.00235628	0.472607	1	CHID1	-105	upstream
WD_Specific_Liver	chr11	1297116	1298117	17	54.1875	1001	51.1468	0.364335	0.606213	0.241878	hyper	0.125215	0.358558	4.45862	0.000577712	995	0.995	FALSE	-0.00197772	0.659612	1	0.065833	0.000418206	0.769081	0.033818	0.440621	1	0.0497632	0.179556	1	-0.0375945	0.605151	1	-0.0024947	0.331903	1	MIR6744, TOLLIP-AS1	40512, -11590	downstream, upstream
WD_Specific_Liver	chr11	1391863	1392410	13	36.625	547	-45.2689	0.809203	0.670732	-0.138472	hypo	-0.228348	-0.0485922	-3.39576	0.00606927	1000	1	FALSE	0.0043412	0.137514	1	-0.0165234	0.170737	1	-0.0224328	0.476597	1	-0.0127432	0.616994	1	-0.00590727	0.884737	1	0.00136014	0.349867	1	BRSK2, MOB2	1965, 94369	gene_body, downstream
WD_Specific_Liver	chr11	1880363	1880718	14	48.8125	355	-38.761	0.864492	0.74535	-0.119142	hypo	-0.236013	-0.00234012	-2.25108	0.0463024	1000	1	FALSE	0.000146896	0.967013	1	-0.027616	0.0919965	1	0.00263005	0.933166	1	-0.0420432	0.165415	1	0.00266273	0.963245	1	0.00179489	0.370502	1	MIR7847	319	downstream
WD_Specific_Liver	chr11	2155527	2155813	10	33.875	286	24.6553	0.364703	0.678762	0.314059	hyper	0.143785	0.484335	4.0608	0.00189017	1000	1	FALSE	-0.00750074	0.19335	1	0.0613693	0.0123957	1	0.0386399	0.491198	1	0.0820186	0.0860481	1	-0.0356318	0.693722	1	-0.00405317	0.190957	1	IGF2, INS-IGF2	-5924, 5396	upstream, gene_body
WD_Specific_Liver	chr11	2367935	2368150	9	31.125	215	28.9104	0.525329	0.74101	0.215681	hyper	0.0554812	0.375872	2.88819	0.0119386	1000	1	FALSE	-0.00522425	0.304797	1	0.0649527	0.00277036	1	0.037147	0.440326	1	0.0687829	0.0943479	1	-0.0292636	0.722649	1	-0.00171345	0.553093	1	C11orf21, CD81	-66022, -8026	upstream, upstream
WD_Specific_Liver	chr11	2381055	2381539	7	19.625	484	20.9768	0.226486	0.45103	0.224544	hyper	0.115609	0.333485	4.42163	0.000582522	1000	1	FALSE	-0.00416319	0.234731	1	0.0649968	3.39654e-05	0.0624624	0.0408628	0.190354	1	0.0161004	0.538347	1	-0.08539	0.179969	1	-0.00335932	0.134552	1	CD81-AS1	-3063	upstream
WD_Specific_Liver	chr11	2385354	2385747	11	32.625	393	36.9397	0.37844	0.606535	0.228094	hyper	0.0883011	0.367912	3.59199	0.0042418	1000	1	FALSE	-0.00634496	0.163569	1	0.0480183	0.0184387	1	-0.00229454	0.955019	1	0.0636539	0.0597429	1	0.0903609	0.215605	1	-0.00238717	0.354759	1	CD81-AS1, TSSC4	-7362, -14740	upstream, upstream
WD_Specific_Liver	chr11	9759239	9759504	15	53.6875	265	-58.835	0.677731	0.459548	-0.218183	hypo	-0.326422	-0.109911	-4.33083	0.000723413	985	0.985	FALSE	0.00368084	0.327797	1	-0.0377208	0.0532972	1	0.00534754	0.885227	1	-0.0685814	0.043051	1	-0.0383773	0.577617	1	0.00485296	0.034976	1	SBF2-AS1, LOC440028	947, 29	gene_body, gene_body
WD_Specific_Liver	chr11	11691577	11691900	4	13.6875	323	11.3601	0.673902	0.822889	0.148987	hyper	0.0921529	0.205807	5.64875	7.19239e-05	1000	1	FALSE	-0.00506843	0.0492854	1	0.0245024	0.0427226	1	0.00337541	0.90768	1	0.0257239	0.29456	1	-0.0161773	0.7043	1	-0.0023252	0.113623	1	MIR4299, MIR8070	-34855, 91322	upstream, downstream
WD_Specific_Liver	chr11	12111349	12111672	13	43.625	323	43.4416	0.321673	0.486532	0.164858	hyper	0.044248	0.285459	2.93315	0.0109544	1000	1	FALSE	-0.0073793	0.0434408	1	0.0418102	0.0276166	1	0.0074224	0.85769	1	0.0645039	0.0804603	1	-0.0924309	0.167509	1	-0.00362499	0.120126	1	MICAL2, MIR6124	774, -52010	gene_body, upstream
WD_Specific_Liver	chr11	16603742	16604291	14	40.6875	549	-56.9887	0.43673	0.24966	-0.18707	hypo	-0.314615	-0.0595114	-3.263	0.008414	990	0.99	FALSE	0.00543677	0.172017	1	-0.050571	0.00802998	1	-0.00492896	0.906691	1	-0.0406893	0.259467	1	0.0232864	0.742118	1	4.40006e-05	0.985901	1	SOX6, C11orf58	-127354, -134309	upstream, upstream
WD_Specific_Liver	chr11	16814802	16815369	13	44.875	567	49.2164	0.451874	0.622986	0.171112	hyper	0.0366367	0.305557	2.83353	0.0176706	997	0.997	FALSE	-0.00732512	0.0123144	1	0.0379272	0.0195217	1	0.0199284	0.505963	1	0.0755318	0.00322104	1	0.0231355	0.696639	1	-0.00120486	0.560108	1	C11orf58, PLEKHA7	76202, 199047	downstream, gene_body
WD_Specific_Liver	chr11	33735105	33735279	6	15.25	174	-28.5081	0.380072	0.125843	-0.254229	hypo	-0.481071	-0.027382	-2.64223	0.0328766	1000	1	FALSE	0.0039015	0.540126	1	-0.0561712	0.0376787	1	0.00342842	0.956849	1	-0.0232329	0.658915	1	0.0198827	0.836949	1	0.00367906	0.272352	1	C11orf91, CD59	-34365, 1200	upstream, gene_body
WD_Specific_Liver	chr11	45181051	45181595	13	32.25	544	-41.5046	0.47943	0.301375	-0.178055	hypo	-0.316763	-0.0392904	-2.94378	0.0179969	1000	1	FALSE	0.00563268	0.150159	1	-0.0513694	0.00146881	1	-0.0250306	0.537516	1	-0.0182879	0.583878	1	0.10661	0.0755319	1	0.00318467	0.134104	1	PRDM11, SYT13	87039, 104738	gene_body, downstream
WD_Specific_Liver	chr11	45913657	45913904	13	44.5625	247	107.453	0.417932	0.774059	0.356127	hyper	0.192021	0.520212	4.79235	0.000603734	589	0.589	FALSE	-0.013734	0.00957612	1	0.0902642	0.000230266	0.423459	0.0582016	0.273606	1	0.0873046	0.0618734	1	-0.0690618	0.483537	1	-0.00379964	0.264967	1	C11orf94, GYLTL1B	-6375, -7716	upstream, upstream
WD_Specific_Liver	chr11	45914208	45914647	13	45.5	439	76.7484	0.617526	0.864748	0.247222	hyper	0.0961571	0.39829	4.09893	0.00772584	889	0.889	FALSE	-0.0116503	0.00144485	1	0.0495597	0.00404667	1	0.0289011	0.49608	1	0.0585229	0.0877568	1	-0.01601	0.809183	1	-0.00294044	0.18787	1	C11orf94, GYLTL1B	-6926, -6973	upstream, upstream
WD_Specific_Liver	chr11	45923490	45923725	12	34.875	235	-50.2762	0.720698	0.480269	-0.240428	hypo	-0.370839	-0.110021	-3.95623	0.00144796	997	0.997	FALSE	0.00547777	0.193262	1	-0.0650718	0.000805141	1	-0.0411831	0.315824	1	-0.0569607	0.104447	1	0.00452091	0.952002	1	0.0040436	0.117624	1	PEX16, PHF21A	-5367, 197709	upstream, downstream
WD_Specific_Liver	chr11	46346228	46346952	10	25.375	724	-35.6413	0.772709	0.555335	-0.217374	hypo	-0.342328	-0.0924116	-3.75519	0.00237425	1000	1	FALSE	0.00189804	0.631887	1	-0.0477034	0.00664203	1	-0.0752038	0.0437432	1	-0.0447761	0.211394	1	0.0912145	0.154618	1	0.00458549	0.034679	1	DGKZ, MIR4688	13324, -29449	gene_body, upstream
WD_Specific_Liver	chr11	46719116	46719249	6	20.75	133	20.4213	0.335959	0.625325	0.289366	hyper	0.114454	0.464273	3.57392	0.00339567	1000	1	FALSE	-0.00307762	0.539124	1	0.0762442	0.00243452	1	-0.00695792	0.887999	1	0.0855789	0.0571799	1	-0.0267582	0.780373	1	-0.00175883	0.600712	1	F2	0	TSS
WD_Specific_Liver	chr11	46719670	46720856	27	77	1186	97.049	0.357129	0.662243	0.305114	hyper	0.122434	0.487833	3.59719	0.0031069	657	0.657	FALSE	-0.00450222	0.41748	1	0.0924167	0.000184063	0.338492	0.029077	0.523529	1	0.0823486	0.053808	1	-0.0351082	0.72661	1	-0.00175164	0.616814	1	F2, MIR5582	505, 32336	gene_body, downstream
WD_Specific_Liver	chr11	47234484	47235020	14	37.25	536	48.8768	0.3576	0.542252	0.184652	hyper	0.022184	0.347116	2.4962	0.0293699	997	0.997	FALSE	-0.00680835	0.0771284	1	0.0517075	0.00793503	1	0.050041	0.229542	1	0.0211796	0.549931	1	-0.0489336	0.488919	1	-0.00430998	0.0771659	1	DDB2, NR1H3	19543, -13279	gene_body, upstream
WD_Specific_Liver	chr11	47355222	47355607	17	71.8125	385	59.4233	0.214471	0.367913	0.153442	hyper	0.0259229	0.280917	2.58319	0.0218038	982	0.982	FALSE	-0.00458329	0.16545	1	0.0536521	0.00249306	1	-0.0019224	0.95621	1	0.0171968	0.567582	1	-0.0583009	0.37991	1	-0.00251077	0.283545	1	MYBPC3	-2520	upstream
WD_Specific_Liver	chr11	47572989	47573601	16	54.8125	612	68.2708	0.510798	0.721993	0.211195	hyper	0.0713821	0.350978	3.25941	0.00612564	942	0.942	FALSE	-0.00451368	0.275978	1	0.0533418	0.00845992	1	0.029823	0.370763	1	0.0789518	0.0162906	1	0.0817409	0.267522	1	-0.00368437	0.151488	1	PTPMT1, NDUFS3	7560, -5408	gene_body, upstream
WD_Specific_Liver	chr11	48081119	48081644	14	43.6875	525	65.0633	0.360118	0.582544	0.222426	hyper	0.0957872	0.349039	3.85856	0.00258487	964	0.964	FALSE	-0.0060459	0.130615	1	0.046651	0.00859281	1	0.0589443	0.0962506	1	0.0570096	0.0744989	1	0.0413709	0.535374	1	-0.00348071	0.120146	1	PTPRJ, MIR3161	100562, -15137	gene_body, upstream
WD_Specific_Liver	chr11	61264962	61265189	11	40.625	227	39.1755	0.650985	0.814159	0.163174	hyper	0.0368762	0.289497	2.92179	0.0169506	1000	1	FALSE	0.00116042	0.749986	1	0.0422582	0.00526784	1	0.0019071	0.958656	1	0.0321193	0.314345	1	0.0103064	0.857262	1	-0.000792031	0.690838	1	PGA5, VWCE	23787, 30127	downstream, gene_body
WD_Specific_Liver	chr11	61333994	61334694	11	33.9375	700	70.483	0.380388	0.676234	0.295846	hyper	0.13194	0.459774	3.88315	0.00175184	929	0.929	FALSE	-0.0100981	0.0824627	1	0.0866005	0.000867661	1	0.0620896	0.270749	1	0.0642446	0.207883	1	-0.0900618	0.3774	1	-0.00485949	0.162281	1	TKFC, DDB1	813, -782	gene_body, upstream
WD_Specific_Liver	chr11	61554648	61554852	6	18	204	-18.1079	0.711844	0.496618	-0.215227	hypo	-0.338307	-0.0921334	-3.76867	0.00225487	1000	1	FALSE	0.00171889	0.682698	1	-0.0665396	0.000107325	0.19737	-0.0124399	0.714734	1	-0.0365704	0.22427	1	0.0614545	0.383629	1	0.00161715	0.510399	1	LRRC10B, SYT7	45849, 26020	downstream, gene_body
WD_Specific_Liver	chr11	61555153	61555271	5	14.125	118	-22.5543	0.482826	0.199435	-0.283391	hypo	-0.399684	-0.167156	-5.65203	0.000536308	1000	1	FALSE	0.00703195	0.0756491	1	-0.0562727	0.00140368	1	-0.050076	0.204978	1	-0.0800329	0.0151235	1	0.0414209	0.545494	1	0.00343217	0.139625	1	LRRC10B, SYT7	46354, 25601	downstream, gene_body
WD_Specific_Liver	chr11	61599274	61599773	13	32.625	499	-44.1012	0.717977	0.575817	-0.14216	hypo	-0.231772	-0.0525343	-3.40206	0.00429533	1000	1	FALSE	0.0018956	0.518411	1	-0.0207728	0.146385	1	-0.0274984	0.372139	1	-0.0372204	0.195135	1	0.0160055	0.745771	1	0.00309892	0.0639124	1	LOC101927495, RPLP0P2	10781, -15262	gene_body, upstream
WD_Specific_Liver	chr11	61600100	61600518	7	26.75	418	-18.6432	0.796605	0.684176	-0.112429	hypo	-0.176819	-0.048021	-3.76752	0.00230964	1000	1	FALSE	0.00212391	0.268071	1	-0.0147079	0.1473	1	-0.00600984	0.770529	1	-0.0443282	0.0192011	1	0.0165973	0.639975	1	0.00139531	0.253043	1	LOC101927495, RPLP0P2	11607, -14517	gene_body, upstream
WD_Specific_Liver	chr11	61976443	61977159	6	16.125	716	34.8939	0.362554	0.680047	0.317493	hyper	0.194848	0.440152	5.70824	0.000144718	1000	1	FALSE	-0.00605099	0.198023	1	0.0737867	0.000643618	1	0.0913967	0.0211468	1	0.0922936	0.0222779	1	-0.0858982	0.309572	1	-0.00487475	0.0900441	1	FTH1, INCENP	-8783, -146813	upstream, upstream
WD_Specific_Liver	chr11	62402247	62402581	8	22.1875	334	-29.8546	0.783405	0.565842	-0.217563	hypo	-0.353981	-0.0811588	-3.42626	0.00418273	1000	1	FALSE	0.00225101	0.539464	1	-0.0474489	0.0163034	1	-0.0249339	0.500332	1	-0.07712	0.023325	1	0.0328245	0.650681	1	0.00416768	0.087604	1	ASRGL1, SCGB1A1	64946, -16453	downstream, upstream
WD_Specific_Liver	chr11	62443987	62445148	16	44.4375	1161	-69.3923	0.752566	0.50323	-0.249336	hypo	-0.343351	-0.155302	-5.72531	6.83572e-05	936	0.936	FALSE	0.00666455	0.0774661	1	-0.0474758	0.0136422	1	-0.0167951	0.632908	1	-0.0860307	0.0136781	1	0.0204927	0.775266	1	0.00403482	0.0912432	1	SCGB1A1, AHNAK	24953, 101712	downstream, gene_body
WD_Specific_Liver	chr11	63762494	63763381	34	91.625	887	79.293	0.437345	0.668846	0.231501	hyper	0.0450198	0.41798	2.74959	0.0197159	695	0.695	FALSE	-0.0109488	0.0294046	1	0.0449933	0.0678103	1	0.0106831	0.851024	1	0.0430464	0.355365	1	0.00577455	0.94789	1	-8.21188e-05	0.978629	1	RTN3, C11orf95	81045, 5260	downstream, gene_body
WD_Specific_Liver	chr11	63840279	63840972	9	29.125	693	-53.8683	0.482525	0.169802	-0.312723	hypo	-0.44912	-0.176327	-5.0581	0.000389527	995	0.995	FALSE	0.00830076	0.11173	1	-0.0842705	9.01912e-05	0.165862	-0.017441	0.728543	1	-0.082735	0.0413424	1	0.0271155	0.758852	1	0.000487477	0.875328	1	MARK2, RCOR2	1352, 75872	gene_body, downstream
WD_Specific_Liver	chr11	63999291	63999937	25	71.3125	646	-74.4754	0.623371	0.413567	-0.209804	hypo	-0.356025	-0.0635884	-3.18563	0.00941238	869	0.869	FALSE	0.00167428	0.699446	1	-0.0417704	0.0693131	1	0.00409071	0.902652	1	-0.0811954	0.0221635	1	-0.0116709	0.887697	1	0.00463183	0.0925769	1	OTUB1, FLRT1	13439, -103952	downstream, upstream
WD_Specific_Liver	chr11	64034917	64035391	11	44.0625	474	-36.4961	0.48273	0.307652	-0.175078	hypo	-0.261649	-0.088571	-4.3552	0.000716103	1000	1	FALSE	0.00331119	0.299786	1	-0.0352091	0.013461	1	-0.0340377	0.28072	1	-0.0495718	0.0657694	1	0.0143009	0.785384	1	0.0040065	0.019052	1	OTUB1, FLRT1	49065, -68498	downstream, upstream
WD_Specific_Liver	chr11	64061004	64061511	18	63.5	507	-78.56	0.554351	0.28306	-0.27129	hypo	-0.423681	-0.118866	-3.82412	0.0019176	870	0.87	FALSE	-0.0019263	0.704636	1	-0.0800322	0.000126241	0.232156	-0.0270989	0.542989	1	-0.0646618	0.0815839	1	0.0189018	0.825049	1	0.00152726	0.60852	1	OTUB1, FLRT1	75152, -42378	downstream, upstream
WD_Specific_Liver	chr11	64150626	64151481	17	65.9375	855	83.8034	0.525392	0.785365	0.259973	hyper	0.0795827	0.440384	3.20476	0.0092469	812	0.812	FALSE	-0.0104126	0.0343794	1	0.0826479	0.000128466	0.236248	0.0710836	0.154114	1	0.0383025	0.379179	1	-0.100865	0.24061	1	-0.00301737	0.322828	1	FLRT1, MACROD1	46737, 14632	downstream, gene_body
WD_Specific_Liver	chr11	64331635	64332191	9	25.9375	556	-32.1212	0.597862	0.406213	-0.191649	hypo	-0.287682	-0.0956313	-4.45209	0.0012561	1000	1	FALSE	0.00330652	0.432625	1	-0.0310643	0.105647	1	0.0171377	0.639397	1	-0.0509554	0.0954149	1	-0.0157045	0.816935	1	0.00365605	0.109851	1	TRMT112, CCDC88B	-13551, -8026	upstream, upstream
WD_Specific_Liver	chr11	65292278	65292345	8	27.0625	67	-24.3835	0.854102	0.707895	-0.146207	hypo	-0.284346	-0.00814112	-2.27374	0.0394582	1000	1	FALSE	-0.000584946	0.852248	1	-0.0524664	0.0015382	1	-0.0183945	0.505198	1	-0.0119718	0.590898	1	-0.00852545	0.892855	1	0.00103228	0.644659	1	POLA2, CDC42EP2	30427, -22472	gene_body, upstream
WD_Specific_Liver	chr11	65661623	65662035	14	45.5625	412	51.4869	0.376313	0.547476	0.171163	hyper	0.062374	0.279953	3.42345	0.00496415	997	0.997	FALSE	-0.00319289	0.410526	1	0.0334059	0.044662	1	0.00977377	0.812502	1	-0.0118707	0.72138	1	-0.0628391	0.280034	1	-0.00278617	0.171459	1	MIR4489, RELA	12432, 937	downstream, gene_body
WD_Specific_Liver	chr11	65914837	65915351	12	33.4375	514	-40.4718	0.793175	0.668666	-0.124509	hypo	-0.196172	-0.0528345	-3.77959	0.00256783	1000	1	FALSE	0.00284681	0.255124	1	-0.0169716	0.161322	1	-0.0048235	0.854283	1	-0.0394296	0.0862195	1	0.0286064	0.490747	1	0.00142801	0.328567	1	DRAP1	-3905	upstream
WD_Specific_Liver	chr11	65915926	65916161	7	21.25	235	-36.7439	0.764925	0.559417	-0.205508	hypo	-0.30562	-0.105414	-4.44263	0.000689211	1000	1	FALSE	0.00134849	0.686464	1	-0.0466842	0.00418228	1	-0.0473667	0.0695379	1	-0.0509036	0.0523863	1	0.0136336	0.826862	1	0.00298433	0.155564	1	DRAP1	-3095	upstream
WD_Specific_Liver	chr11	66285223	66285925	11	37.75	702	28.0193	0.69311	0.82488	0.13177	hyper	0.0479062	0.215607	3.40906	0.00491733	1000	1	FALSE	-0.00301911	0.274961	1	0.0354384	0.00500492	1	0.0203809	0.389918	1	0.0276846	0.200367	1	-0.0486927	0.302665	1	-0.00324585	0.0392056	1	CNIH2, TMEM151A	7023, -5976	downstream, upstream
WD_Specific_Liver	chr11	66717791	66718609	13	36.4375	818	48.1858	0.451172	0.666221	0.21505	hyper	0.0983314	0.331742	3.96728	0.00151136	998	0.998	FALSE	-0.00331292	0.383209	1	0.0454028	0.0155946	1	-0.0140459	0.728354	1	0.0754211	0.031713	1	-0.0157027	0.818642	1	-0.000733697	0.760865	1	RBM4B, SPTBN2	-39870, 2790	upstream, gene_body
WD_Specific_Liver	chr11	66855700	66857160	56	153.125	1460	-263.661	0.447721	0.129525	-0.318197	hypo	-0.452324	-0.184049	-5.08872	0.000166255	32	0.032	TRUE	0.00997403	0.08809	1	-0.0768892	0.00260493	1	-0.00824699	0.889238	1	-0.0672254	0.173089	1	0.0198964	0.837218	1	0.00142648	0.675831	1	LRFN4	-244	upstream
WD_Specific_Liver	chr11	67004041	67004532	11	34	491	36.2513	0.642821	0.775932	0.133111	hyper	0.0313806	0.234879	2.80715	0.0140187	1000	1	FALSE	-0.00159663	0.616466	1	0.0464303	0.000953691	1	0.0152563	0.548185	1	0.0379368	0.0937777	1	-0.0313145	0.570076	1	-0.000938342	0.624852	1	C11orf86, SYT12	28759, -18186	downstream, upstream
WD_Specific_Liver	chr11	67057645	67057936	11	39.125	291	38.726	0.500413	0.723683	0.22327	hyper	0.0930087	0.353571	3.6763	0.00249529	1000	1	FALSE	-0.00701311	0.108164	1	0.0570913	0.00357104	1	0.0270279	0.53675	1	0.0609254	0.108682	1	-0.0803973	0.271338	1	-0.00357742	0.158358	1	RHOD, KDM2A	828, -61332	gene_body, upstream
WD_Specific_Liver	chr11	67071374	67071855	27	81.625	481	90.5111	0.244295	0.436499	0.192204	hyper	0.0397964	0.344657	2.76246	0.0178739	713	0.713	FALSE	-0.00244851	0.511708	1	0.0458908	0.0159806	1	-0.00535956	0.888946	1	0.00569964	0.85389	1	0.0153573	0.82768	1	0.00068961	0.777884	1	RHOD, KDM2A	14557, -47413	gene_body, upstream
WD_Specific_Liver	chr11	67103833	67104223	11	37.625	390	-26.5428	0.86197	0.752645	-0.109326	hypo	-0.201559	-0.0170413	-2.55171	0.0236663	1000	1	FALSE	0.0030794	0.184255	1	-0.0304023	0.011578	1	-0.0130995	0.602704	1	-0.00591964	0.778215	1	0.0446573	0.296593	1	0.00146357	0.341823	1	RHOD, KDM2A	47016, -15045	downstream, upstream
WD_Specific_Liver	chr11	67286994	67288240	11	30.75	1246	-43.3946	0.82072	0.595077	-0.225642	hypo	-0.338058	-0.113248	-4.3511	0.000843765	1000	1	FALSE	0.00339662	0.292443	1	-0.0618641	0.000257234	0.473054	-0.035212	0.267534	1	-0.0454971	0.118925	1	0.0652573	0.329093	1	0.00179108	0.449758	1	ANKRD13D	-1050	upstream
WD_Specific_Liver	chr11	67504189	67504363	26	100.438	174	-80.0085	0.251649	0.111978	-0.139672	hypo	-0.223274	-0.0560664	-3.62509	0.00328546	814	0.814	FALSE	0.00356211	0.205259	1	-0.0347767	0.00470965	1	-0.0139208	0.608021	1	-0.0359154	0.124027	1	-0.00921636	0.839981	1	0.00249591	0.112233	1	MIR6752, PITPNM1	13945, 1009	downstream, gene_body
WD_Specific_Liver	chr11	67584137	67584854	17	46.75	717	-67.4332	0.590392	0.356635	-0.233757	hypo	-0.408672	-0.0588882	-2.90702	0.012952	951	0.951	FALSE	0.00377228	0.481951	1	-0.0741645	0.00015693	0.288594	-0.0689678	0.0949716	1	0.0019	0.956669	1	0.122701	0.122612	1	0.00313983	0.253596	1	GSTP1, NDUFV1	543, -21997	gene_body, upstream
WD_Specific_Liver	chr11	68003013	68003412	15	56.5	399	-53.2795	0.585712	0.406998	-0.178714	hypo	-0.271344	-0.0861092	-4.19549	0.00119112	995	0.995	FALSE	0.00245542	0.426022	1	-0.0513726	0.000214311	0.394118	0.00756448	0.776273	1	-0.0461793	0.0348823	1	-0.0298045	0.591509	1	0.000979945	0.617007	1	FAM86C2P, UNC93B1	-197677, 713	upstream, gene_body
WD_Specific_Liver	chr11	68033594	68034104	10	30.75	510	45.9804	0.420463	0.688723	0.268261	hyper	0.123546	0.41298	4.0187	0.0015573	1000	1	FALSE	-0.0047497	0.378467	1	0.0784022	0.00113114	1	0.00865683	0.84519	1	0.0562196	0.141398	1	-0.0352609	0.704285	1	-0.00172027	0.599277	1	MIR7113, MIR4691, TCIRG1	731, 0, -4890	downstream, TSS, upstream
WD_Specific_Liver	chr11	68037713	68038481	13	40.0625	768	44.8171	0.316216	0.510557	0.194342	hyper	0.0898671	0.29882	3.98967	0.00134302	1000	1	FALSE	-0.000465381	0.869908	1	0.0403755	0.0126954	1	0.0386328	0.180934	1	0.0798921	0.00460073	1	-0.0416236	0.483307	1	-0.00252709	0.217708	1	TCIRG1	-513	upstream
WD_Specific_Liver	chr11	68314847	68315761	16	42.9375	914	51.1557	0.272356	0.458266	0.18591	hyper	0.0692186	0.302588	3.58255	0.00553646	995	0.995	FALSE	-0.00284311	0.405788	1	0.0484781	0.000968442	1	0.0273137	0.442408	1	0.0499271	0.0954038	1	0.00981	0.860502	1	0.000535104	0.790078	1	LRP5, PPP6R3	2239, -144956	gene_body, upstream
WD_Specific_Liver	chr11	68326552	68327253	21	64.5625	701	64.127	0.585492	0.755126	0.169634	hyper	0.0489948	0.290299	3.21785	0.011573	956	0.956	FALSE	-0.00876804	0.00840299	1	0.0428689	0.00602039	1	0.00150055	0.96918	1	0.0492886	0.126594	1	-0.00755909	0.896658	1	-0.000309285	0.880063	1	LRP5, PPP6R3	13944, -133464	gene_body, upstream
WD_Specific_Liver	chr11	68387406	68388317	14	35.125	911	60.2276	0.547292	0.823365	0.276072	hyper	0.159863	0.392324	5.21705	0.000270679	984	0.984	FALSE	-0.00896651	0.0274874	1	0.0594204	0.0016443	1	0.0498891	0.237014	1	0.0759046	0.0304774	1	-0.0513255	0.472012	1	-0.00266157	0.29008	1	LRP5, PPP6R3	74798, -72400	gene_body, upstream
WD_Specific_Liver	chr11	68403384	68403802	18	59.8125	418	68.7839	0.737969	0.925499	0.18753	hyper	0.0983143	0.276752	5.21026	0.00233363	936	0.936	FALSE	-0.00629309	0.0245198	1	0.0296741	0.014867	1	0.0435137	0.143849	1	0.0403732	0.0974466	1	-0.0316845	0.482906	1	-0.00292097	0.049907	1	LRP5, PPP6R3	90776, -56915	gene_body, upstream
WD_Specific_Liver	chr11	68705067	68705438	11	32.75	371	28.4218	0.499427	0.63659	0.137163	hyper	0.0597743	0.214539	3.86471	0.00227628	1000	1	FALSE	-0.00393428	0.1354	1	0.0276571	0.0236969	1	-0.0191027	0.374295	1	0.0271236	0.151671	1	0.0149427	0.739584	1	-0.00140166	0.362681	1	GAL, TESMIN	20593, 46082	downstream, downstream
WD_Specific_Liver	chr11	68955201	68955854	10	28.25	653	-42.4114	0.584187	0.364064	-0.220123	hypo	-0.362561	-0.0776656	-3.37152	0.00564783	1000	1	FALSE	0.00245008	0.51524	1	-0.0528205	0.00780599	1	-0.0193361	0.55575	1	-0.0660171	0.0406883	1	-0.00625545	0.932279	1	0.0024136	0.346165	1	MRPL21, MRGPRD	-51366, 25132	upstream, downstream
WD_Specific_Liver	chr11	69100069	69100634	14	46.75	565	44.3199	0.528482	0.685137	0.156654	hyper	0.022897	0.290363	2.74175	0.0274481	1000	1	FALSE	0.00165744	0.633697	1	0.0234016	0.135377	1	-0.0132082	0.707213	1	0.0622325	0.0349825	1	0.0877818	0.0924365	1	-0.000422797	0.825757	1	MIR3164, LOC338694	16894, 70928	downstream, downstream
WD_Specific_Liver	chr11	69297554	69298794	23	77	1240	-57.6635	0.555948	0.400492	-0.155456	hypo	-0.301486	-0.00946783	-2.29601	0.0385952	959	0.959	FALSE	0.00300094	0.449394	1	-0.056707	0.00507	1	-0.0104579	0.772551	1	-0.0348121	0.291017	1	0.0704045	0.344547	1	0.000779827	0.769856	1	MYEOV, LOC102724265	3417, -126876	downstream, upstream
WD_Specific_Liver	chr11	69382154	69382779	15	43.8125	625	-45.0715	0.840092	0.706059	-0.134033	hypo	-0.203675	-0.0644587	-4.1463	0.00106938	1000	1	FALSE	0.000835186	0.698419	1	-0.0294875	0.00772361	1	-0.0330137	0.120506	1	-0.0257954	0.204645	1	0.03475	0.388277	1	0.00272215	0.0472606	1	MYEOV, LOC102724265	88017, -42891	downstream, upstream
WD_Specific_Liver	chr11	69443435	69443881	14	39.625	446	-43.6198	0.32469	0.136725	-0.187966	hypo	-0.362347	-0.0136131	-2.48836	0.0377697	1000	1	FALSE	0.00329054	0.513494	1	-0.0520336	0.0160491	1	0.00725683	0.882812	1	-0.0370525	0.368018	1	-0.04938	0.524393	1	0.000559559	0.840195	1	LOC102724265, LINC01488	17765, -41679	downstream, upstream
WD_Specific_Liver	chr11	69470360	69470724	7	22	364	29.9654	0.600565	0.780032	0.179467	hyper	0.0663236	0.29259	3.41441	0.00439827	1000	1	FALSE	-0.00376445	0.291389	1	0.0495107	0.00256938	1	0.0211317	0.45364	1	0.0412975	0.123411	1	-0.0287636	0.646421	1	-0.00327243	0.124624	1	LOC102724265, LINC01488	44690, -14836	downstream, upstream
WD_Specific_Liver	chr11	69637428	69637720	10	28.875	292	-23.9065	0.225072	0.115478	-0.109594	hypo	-0.194478	-0.0246883	-2.94426	0.0173184	1000	1	FALSE	0.0047386	0.0235118	1	-0.0184277	0.0662328	1	-0.0230721	0.307157	1	-0.02981	0.127358	1	0.0136009	0.703347	1	0.00239598	0.0427532	1	CCND1	-3384	upstream
WD_Specific_Liver	chr11	69984562	69985444	14	41.5	882	-63.9204	0.634044	0.470649	-0.163395	hypo	-0.266357	-0.0604231	-3.49048	0.00501818	967	0.967	FALSE	0.00261479	0.532471	1	-0.0515838	0.000525587	0.966554	-0.0248934	0.454781	1	-0.00605893	0.828837	1	0.0323991	0.587106	1	0.00258688	0.200435	1	FGF3, LOC101928443	-165138, 79927	upstream, downstream
WD_Specific_Liver	chr11	70128368	70129504	22	75.5	1136	100.68	0.416081	0.59097	0.174888	hyper	0.0830651	0.266742	4.26071	0.00177559	633	0.633	FALSE	-0.00294086	0.304265	1	0.0452361	0.00239564	1	0.035218	0.196595	1	0.0629636	0.0259254	1	-0.0371091	0.511806	1	-0.00248816	0.203273	1	ANO1-AS2, FADD	-53020, -73658	upstream, upstream
WD_Specific_Liver	chr11	71152433	71153151	15	43.5625	718	64.7722	0.181511	0.33502	0.153509	hyper	0.0665885	0.240418	3.80658	0.00209581	964	0.964	FALSE	-0.00468281	0.131746	1	0.0351253	0.00439755	1	0.0106885	0.69405	1	0.0416757	0.0612483	1	0.0325645	0.486941	1	-0.000720312	0.658057	1	MIR3664, SHANK2	-280065, 71645	upstream, gene_body
WD_Specific_Liver	chr11	73646050	73646208	8	26.625	158	21.7959	0.462621	0.600097	0.137476	hyper	0.0204036	0.254543	2.56854	0.0251899	1000	1	FALSE	-0.00410539	0.21269	1	0.0408425	0.0091906	1	-0.00865902	0.807834	1	0.0178889	0.540545	1	-0.0702791	0.213464	1	-0.000507224	0.803485	1	PLEKHB1	0	TSS
WD_Specific_Liver	chr11	73652351	73653026	8	21.125	675	-21.9974	0.85839	0.745699	-0.112692	hypo	-0.164752	-0.0606143	-4.70829	0.00048918	1000	1	FALSE	0.00217952	0.291133	1	-0.0142253	0.155657	1	0.00423552	0.848515	1	-0.0278925	0.121891	1	-0.0501955	0.136695	1	0.00179663	0.130477	1	PLEKHB1, RAB6A	6174, 108130	gene_body, downstream
WD_Specific_Liver	chr11	75159121	75159715	14	36.75	594	48.441	0.416052	0.650299	0.234247	hyper	0.132808	0.335712	4.95299	0.000212982	997	0.997	FALSE	-0.000946251	0.813664	1	0.0560387	0.00108649	1	0.00964699	0.805895	1	0.0589886	0.0747837	1	0.00430455	0.947251	1	-0.00085796	0.713706	1	SLCO2B1, TPBGL	8135, -81189	gene_body, upstream
WD_Specific_Liver	chr11	75719777	75720363	16	52.5	586	59.0046	0.385703	0.680131	0.294428	hyper	0.126139	0.462707	3.75251	0.00214342	983	0.983	FALSE	0.000272267	0.956207	1	0.0745381	0.00149037	1	0.0717623	0.0927186	1	0.0862264	0.0329415	1	-0.0806673	0.369026	1	-0.00502833	0.101415	1	MOGAT2, DGAT2	1959, -48369	gene_body, upstream
WD_Specific_Liver	chr11	75721631	75722023	6	16.4375	392	13.9603	0.331022	0.558686	0.227664	hyper	0.0984839	0.356809	3.78235	0.00204059	1000	1	FALSE	-0.00642789	0.121856	1	0.0613755	0.00103562	1	0.0523137	0.153003	1	0.0503214	0.130747	1	-0.0501955	0.485669	1	-0.00399004	0.106243	1	MOGAT2, DGAT2	3813, -46709	gene_body, upstream
WD_Specific_Liver	chr11	76234247	76234971	13	37.75	724	-72.4269	0.670429	0.408166	-0.262263	hypo	-0.408107	-0.1164	-3.8566	0.00174592	917	0.917	FALSE	0.00703261	0.145602	1	-0.0720078	0.00104856	1	-0.0279563	0.567785	1	-0.0633629	0.131896	1	0.0959164	0.247052	1	0.00278161	0.348678	1	WNT11, LOC100506127	-27717, -146341	upstream, upstream
WD_Specific_Liver	chr11	76236432	76236646	13	27.875	214	-38.3969	0.276187	0.153577	-0.12261	hypo	-0.2179	-0.0272864	-2.83052	0.0163314	1000	1	FALSE	0.00196351	0.441933	1	-0.0307953	0.0217005	1	0.0167984	0.495215	1	-0.0368039	0.0706158	1	-0.0258873	0.586569	1	0.00286797	0.0809882	1	WNT11, LOC100506127	-29902, -144666	upstream, upstream
WD_Specific_Liver	chr11	76700276	76700752	6	17.5625	476	-15.6521	0.802837	0.686125	-0.116712	hypo	-0.213411	-0.0200357	-2.62551	0.0219012	1000	1	FALSE	0.0027513	0.33659	1	-0.0306865	0.0122908	1	-0.0280601	0.3537	1	-0.00628714	0.805372	1	0.06264	0.149898	1	0.00206469	0.181914	1	LRRC32, GUCY2EP	-29529, 21037	upstream, gene_body
WD_Specific_Liver	chr11	77086816	77087323	7	18.625	507	25.6259	0.417762	0.572332	0.15457	hyper	0.0131995	0.295874	2.35956	0.0344153	1000	1	FALSE	-0.00638845	0.048315	1	0.0355458	0.058094	1	0.00137923	0.968908	1	0.0392279	0.218667	1	-0.0794855	0.219166	1	-0.00398245	0.0761382	1	CAPN5, OMP	19872, -15516	gene_body, upstream
WD_Specific_Liver	chr11	78063648	78064307	12	41.5	659	28.0681	0.434262	0.731126	0.296863	hyper	0.134656	0.459038	3.93374	0.00155977	1000	1	FALSE	-0.00790411	0.134686	1	0.0721566	0.0046402	1	0.0183284	0.676852	1	0.0967489	0.0153748	1	-0.0463345	0.630373	1	-0.00467052	0.154162	1	THRSP	0	TSS
WD_Specific_Liver	chr11	86940257	86940612	5	12.0625	355	20.4521	0.28003	0.455669	0.17564	hyper	0.0218168	0.329457	2.61819	0.0298937	1000	1	FALSE	-0.00439453	0.252212	1	0.0557917	0.000328522	0.604151	0.0381279	0.327208	1	0.0309171	0.346749	1	-0.00912	0.883333	1	-0.00169873	0.431927	1	OR7E2P, LOC100506368	-82303, -15008	upstream, upstream
WD_Specific_Liver	chr11	111298401	111298989	26	78.625	588	-95.8577	0.475677	0.304463	-0.171214	hypo	-0.286048	-0.0564183	-3.1987	0.00643713	674	0.674	FALSE	0.00201659	0.585708	1	-0.046612	0.00473348	1	-0.0479705	0.121323	1	-0.0598636	0.042719	1	0.0205273	0.741202	1	0.00256765	0.229725	1	COLCA2	0	TSS
WD_Specific_Liver	chr11	111540208	111540452	13	50.125	244	-44.7686	0.359943	0.225853	-0.13409	hypo	-0.223155	-0.0450783	-3.42417	0.00793951	1000	1	FALSE	0.0030799	0.253623	1	-0.0170279	0.145375	1	0.00166503	0.952838	1	-0.0296318	0.184532	1	-0.00396	0.924006	1	0.00102858	0.469435	1	LAYN	0	TSS
WD_Specific_Liver	chr11	114072219	114072413	7	23.9375	194	37.5843	0.376319	0.631334	0.255015	hyper	0.146762	0.363284	5.05487	0.000178627	1000	1	FALSE	-0.00515334	0.284058	1	0.0602491	0.00346172	1	-0.00860546	0.85074	1	0.0455111	0.228993	1	-0.0112091	0.884068	1	-0.000673201	0.805884	1	ZBTB16, NNMT	12511, -223399	gene_body, upstream
WD_Specific_Liver	chr11	116725555	116726151	10	28.9375	596	58.9102	0.427687	0.658233	0.230546	hyper	0.0976087	0.363525	4.12044	0.0046892	986	0.986	FALSE	-0.0113601	0.000497747	0.915356	0.0448223	0.00887121	1	0.030735	0.459286	1	0.0759904	0.0242802	1	-0.0507964	0.426113	1	-0.00212935	0.333609	1	LOC101929011, BUD13	86134, 46847	downstream, downstream
WD_Specific_Liver	chr11	117511877	117512373	9	29.75	496	22.0529	0.588346	0.704153	0.115806	hyper	0.0292584	0.202408	2.96618	0.0135975	1000	1	FALSE	-0.00155646	0.549579	1	0.0165565	0.141735	1	0.0067071	0.780719	1	0.0198286	0.32673	1	0.05113	0.19527	1	-0.00256888	0.0501672	1	CEP164, DSCAML1	190100, 284888	downstream, gene_body
WD_Specific_Liver	chr11	120214686	120215142	7	21	456	22.357	0.439103	0.671101	0.231999	hyper	0.0987925	0.365227	3.76156	0.00236536	1000	1	FALSE	-0.00680179	0.168074	1	0.0730001	0.000108827	0.200133	0.0656224	0.163893	1	0.0434989	0.28564	1	-0.105652	0.163138	1	-0.00214593	0.424939	1	OAF, POU2F3	3648, -21497	gene_body, upstream
WD_Specific_Liver	chr11	120564341	120564411	11	33.6875	70	26.3003	0.150364	0.289619	0.139254	hyper	0.00902282	0.269464	2.33427	0.0381173	1000	1	FALSE	-0.00370665	0.344397	1	0.0457925	0.00726507	1	0.0192497	0.637082	1	0.000685714	0.98347	1	-0.0846936	0.163203	1	-0.000743941	0.738457	1	GRIK4, LOC105369532	52596, 254704	gene_body, downstream
WD_Specific_Liver	chr11	120805992	120806425	5	14.8125	433	-12.568	0.865491	0.738857	-0.126634	hypo	-0.221564	-0.0316961	-2.90023	0.0130944	1000	1	FALSE	0.0025138	0.392496	1	-0.0255764	0.0772534	1	0.00123333	0.964693	1	-0.0503211	0.0684879	1	-0.0209891	0.681964	1	0.00153361	0.388443	1	GRIK4, LOC105369532	294247, 12690	gene_body, downstream
WD_Specific_Liver	chr11	121471249	121471575	7	21.0625	326	17.1614	0.644412	0.802315	0.157904	hyper	0.0276354	0.288185	2.61423	0.0211815	1000	1	FALSE	-0.00434295	0.24868	1	0.0484015	0.00683006	1	-0.0059235	0.867187	1	0.0453411	0.16318	1	0.00759455	0.909199	1	-0.00153575	0.509851	1	SORL1, MIR125B1	19047, 628269	gene_body, downstream
WD_Specific_Liver	chr11	121588032	121588445	8	32.5	413	37.2177	0.505817	0.798663	0.292846	hyper	0.210909	0.374745	7.69062	2.64954e-06	1000	1	FALSE	-0.0075185	0.0651996	1	0.058979	0.00362215	1	0.0657432	0.0932313	1	0.0704382	0.0526203	1	-0.0587264	0.44381	1	-0.00379558	0.147304	1	SORL1, MIR125B1	135830, 511399	gene_body, downstream
WD_Specific_Liver	chr11	122100883	122101037	6	17.1875	154	-28.9153	0.65779	0.384482	-0.273308	hypo	-0.442762	-0.103865	-3.47805	0.00397963	1000	1	FALSE	0.00046683	0.928287	1	-0.0694937	0.00530844	1	-0.0426792	0.302995	1	-0.0859557	0.0525369	1	0.0114891	0.903977	1	0.00261093	0.4226	1	MIR125B1	-1039	upstream
WD_Specific_Liver	chr11	124718852	124719062	10	34.875	210	45.6517	0.324949	0.582101	0.257152	hyper	0.111945	0.402335	3.85273	0.00224241	1000	1	FALSE	-0.00716663	0.121131	1	0.0399684	0.0770023	1	0.0255699	0.613354	1	0.0872032	0.0458651	1	-0.03875	0.626284	1	-0.00265324	0.338172	1	SIAE, NRGN	-42549, -20870	upstream, upstream
WD_Specific_Liver	chr11	124877221	124877658	8	20.125	437	-36.9172	0.681012	0.478049	-0.202963	hypo	-0.304784	-0.101169	-4.29525	0.000819264	1000	1	FALSE	0.00470256	0.17506	1	-0.0294573	0.0700352	1	-0.0114393	0.72431	1	-0.0741771	0.012599	1	-0.0476855	0.412051	1	0.00164529	0.411519	1	ROBO3, ROBO4	11813, 20277	gene_body, downstream
WD_Specific_Liver	chr11	124920999	124921596	11	26.8125	597	-45.4873	0.525586	0.355902	-0.169684	hypo	-0.267469	-0.071898	-3.78588	0.00264945	1000	1	FALSE	-0.0013084	0.690305	1	-0.0322842	0.0268817	1	-0.0350098	0.1778	1	-0.0465379	0.0377742	1	-0.05289	0.311987	1	0.00230345	0.203813	1	HEPN1, HEPACAM	1750, 14816	downstream, gene_body
WD_Specific_Liver	chr11	126277081	126278081	17	53.6875	1000	66.1088	0.489503	0.707443	0.21794	hyper	0.0808309	0.355056	3.44991	0.00457679	957	0.957	FALSE	-0.00554721	0.200452	1	0.0576015	0.0063154	1	0.0392617	0.392342	1	0.0578879	0.153832	1	-0.0748409	0.334367	1	-0.00296905	0.275707	1	SRPRA, TIRAP	-8099, -5005	upstream, upstream
WD_Specific_Liver	chr11	126327336	126328256	21	69.8125	920	100.502	0.355938	0.611932	0.255994	hyper	0.132346	0.379648	4.4552	0.000590586	634	0.634	FALSE	-0.00560304	0.218071	1	0.0621327	0.00142436	1	0.0341956	0.468971	1	0.0756868	0.0615968	1	-0.0556027	0.455399	1	-0.00210877	0.421121	1	DCPS, ST3GAL4	23585, -27388	gene_body, upstream
WD_Specific_Liver	chr11	126416621	126417273	15	38.625	652	-44.7505	0.470169	0.271267	-0.198902	hypo	-0.37694	-0.0208871	-2.62489	0.0331883	1000	1	FALSE	-0.000143627	0.973629	1	-0.0504589	0.00759834	1	-0.0189497	0.650701	1	-0.0200746	0.561836	1	0.0406236	0.568248	1	0.00444472	0.0591663	1	ST3GAL4-AS1, LOC101929427	-61034, -235504	upstream, upstream
WD_Specific_Liver	chr11	128687986	128688812	24	73.5625	826	65.331	0.397634	0.640468	0.242834	hyper	0.0911777	0.394442	3.43564	0.00403681	922	0.922	FALSE	-0.0064845	0.0877349	1	0.0610336	0.00482232	1	0.0268137	0.520708	1	0.0852704	0.0154019	1	-0.0714536	0.364614	1	-0.00183377	0.518915	1	LOC101929538	-1064	upstream
WD_Specific_Liver	chr11	130161676	130162150	6	14.5625	474	-15.0937	0.85911	0.706657	-0.152454	hypo	-0.219945	-0.0849883	-4.86885	0.000285116	1000	1	FALSE	0.00301728	0.321635	1	-0.0337921	0.00895148	1	-0.00238525	0.92831	1	-0.0176061	0.437276	1	-0.00470455	0.921519	1	0.00207461	0.207948	1	ST14, ZBTB44	1890, 152562	gene_body, downstream
WD_Specific_Liver	chr11	134407028	134407626	11	34.25	598	35.6984	0.563932	0.691938	0.128006	hyper	0.026614	0.229399	2.86516	0.0190151	1000	1	FALSE	-0.00647442	0.00457476	1	0.035189	0.00141765	1	0.010365	0.680372	1	0.0102514	0.612277	1	-0.0334964	0.42822	1	-0.00144065	0.329711	1	GLB1L2, B3GAT1	75155, 4292	downstream, gene_body
WD_Specific_Liver	chr12	203426	204197	39	129.875	771	-119.55	0.727713	0.522482	-0.205231	hypo	-0.384175	-0.0262981	-2.4605	0.0275152	145	0.145	FALSE	-0.00264922	0.522065	1	-0.051785	0.0348283	1	0.0197869	0.639565	1	-0.0569661	0.120874	1	0.0217191	0.801199	1	0.00258532	0.399536	1	LOC101929384	0	TSS
WD_Specific_Liver	chr12	630566	631388	15	46.5	822	-56.8876	0.802679	0.60426	-0.198419	hypo	-0.376709	-0.0201372	-2.45362	0.0323082	967	0.967	FALSE	0.00183859	0.721291	1	-0.0798312	0.000537331	0.988152	-0.0199803	0.710289	1	-0.00809857	0.858053	1	0.0751391	0.39711	1	0.00184542	0.56245	1	LOC100049716	0	TSS
WD_Specific_Liver	chr12	3199472	3201083	96	308.625	1611	-365.741	0.636539	0.288693	-0.347846	hypo	-0.504161	-0.191519	-4.7769	0.000303054	4	0.004	TRUE	0.00402762	0.516776	1	-0.0912981	0.000339362	0.624087	-0.0380579	0.478979	1	-0.0709582	0.125431	1	0.0412255	0.684803	1	0.00273062	0.441015	1	TSPAN9, PRMT8	122118, -180265	gene_body, upstream
WD_Specific_Liver	chr12	3752927	3753440	21	56.3125	513	-104.929	0.390841	0.154789	-0.236051	hypo	-0.358764	-0.113322	-4.14371	0.00109101	346	0.346	FALSE	0.00371062	0.392672	1	-0.064999	0.000473278	0.870358	-0.0182454	0.666092	1	-0.0476971	0.172474	1	0.0302109	0.682555	1	0.00104204	0.686556	1	CRACR2A	0	TSS
WD_Specific_Liver	chr12	4143228	4143280	5	14.625	52	-18.2934	0.679366	0.522537	-0.156829	hypo	-0.2692	-0.0444736	-2.99397	0.00967487	1000	1	FALSE	0.00347128	0.273254	1	-0.0330817	0.0391459	1	-0.000738251	0.980165	1	-0.0163157	0.510652	1	0.0857064	0.124459	1	0.00230978	0.244169	1	PARP11, CCND2	-269780, -130455	upstream, upstream
WD_Specific_Liver	chr12	6179780	6180914	16	45.75	1134	-44.0442	0.755025	0.628218	-0.126807	hypo	-0.207926	-0.0457008	-3.35678	0.00476547	999	0.999	FALSE	0.0035788	0.157489	1	-0.0450098	0.000221915	0.408103	-0.0040623	0.876875	1	0.00187679	0.929326	1	0.0600836	0.207616	1	0.00157192	0.356765	1	VWF, CD9	-55105, -19401	upstream, upstream
WD_Specific_Liver	chr12	6309920	6310344	10	32.25	424	34.0249	0.614726	0.747064	0.132338	hyper	0.056727	0.207946	4.0133	0.00362249	1000	1	FALSE	-0.00418613	0.0494784	1	0.0290307	0.00503004	1	0.0147721	0.500806	1	0.0366793	0.0529027	1	-0.03477	0.371241	1	-0.00144406	0.282641	1	PLEKHG6	-91	upstream
WD_Specific_Liver	chr12	6540376	6540876	23	78.5	500	-71.2238	0.777928	0.589226	-0.188702	hypo	-0.338901	-0.0384726	-2.69885	0.0175226	762	0.762	FALSE	0.00287293	0.589866	1	-0.0466498	0.0241936	1	-0.0185514	0.601985	1	-0.0374893	0.230431	1	-0.00816	0.915798	1	0.00245359	0.345911	1	GAPDH, IFFO1	5972, 15207	downstream, gene_body
WD_Specific_Liver	chr12	6612576	6612846	7	20.625	270	-29.9087	0.704417	0.485667	-0.21875	hypo	-0.325873	-0.111641	-4.43326	0.000752996	1000	1	FALSE	0.0033508	0.424376	1	-0.0608281	0.000633362	1	-0.0112224	0.746582	1	-0.0473746	0.13955	1	0.0204309	0.773467	1	0.00274757	0.25601	1	CHD4, LPAR5	-5143, 23285	upstream, downstream
WD_Specific_Liver	chr12	6940889	6941956	15	59	1067	76.1806	0.66012	0.843986	0.183866	hyper	0.103367	0.264413	4.91914	0.000257423	733	0.733	FALSE	-0.00282486	0.422291	1	0.0541706	1.86642e-05	0.0343235	0.0058929	0.868892	1	0.0128864	0.655083	1	-0.0246564	0.641972	1	-0.001078	0.567044	1	C12orf57, RNU7-1, PTPN6	-1481, -1859, -4620	upstream, upstream, upstream
WD_Specific_Liver	chr12	6950787	6952656	36	123.938	1869	-103.435	0.818686	0.619151	-0.199534	hypo	-0.308743	-0.0903573	-4.02664	0.00202847	238	0.238	FALSE	0.00308119	0.431864	1	-0.0524518	0.00195584	1	-0.0212	0.597298	1	-0.0279286	0.420226	1	0.0668191	0.287274	1	0.00155525	0.492924	1	PTPN6, LOC105369635	4211, -10588	gene_body, upstream
WD_Specific_Liver	chr12	7080570	7081442	32	146.938	872	162.404	0.355193	0.713312	0.358119	hyper	0.223938	0.492335	5.73269	5.51957e-05	53	0.053	FALSE	-0.00872695	0.108053	1	0.0940863	0.000149461	0.274859	0.0561907	0.227156	1	0.0896254	0.0317566	1	-0.0130964	0.896907	1	-0.00268373	0.445228	1	C1S, C1R	19895, 11005	downstream, gene_body
WD_Specific_Liver	chr12	7089464	7090181	9	28.6875	717	25.5702	0.523247	0.754341	0.231094	hyper	0.0733272	0.388873	3.35738	0.00947289	1000	1	FALSE	-0.00707636	0.0760673	1	0.0572443	0.00140088	1	0.0555787	0.152866	1	0.0707579	0.0336909	1	0.00640182	0.925819	1	-0.00181633	0.451986	1	C1S, C1R	28789, 2266	downstream, gene_body
WD_Specific_Liver	chr12	7090621	7090926	8	22.3125	305	36.836	0.358061	0.669431	0.31137	hyper	0.151479	0.471261	4.22424	0.0010806	1000	1	FALSE	-0.00999428	0.0340235	1	0.0675921	0.00450786	1	0.0782344	0.106735	1	0.0865943	0.0487901	1	-0.0702836	0.423506	1	-0.00551603	0.0667626	1	C1S, C1R	29946, 1521	downstream, gene_body
WD_Specific_Liver	chr12	9065443	9065522	7	28	79	56.3547	0.225456	0.60886	0.383404	hyper	0.242562	0.524311	5.90608	6.16032e-05	971	0.971	FALSE	-0.00709441	0.199054	1	0.0624432	0.0217726	1	0.0231126	0.654473	1	0.0890493	0.0552163	1	0.0198	0.844228	1	-0.00608797	0.0667204	1	A2M-AS1, LINC00612	267, -373	gene_body, upstream
WD_Specific_Liver	chr12	47752974	47753568	8	25.8125	594	-26.1006	0.856068	0.706249	-0.149819	hypo	-0.237736	-0.0618836	-3.77421	0.00336448	1000	1	FALSE	0.000662596	0.81717	1	-0.0395777	0.00440354	1	0.00708579	0.730335	1	-0.0188457	0.248631	1	0.0211982	0.683164	1	0.000956892	0.601461	1	ENDOU, RAPGEF3	-27402, 5538	upstream, gene_body
WD_Specific_Liver	chr12	47797118	47797728	9	22.9375	610	31.2444	0.727921	0.871917	0.143997	hyper	0.00804783	0.279926	2.40588	0.0402092	1000	1	FALSE	-0.0026789	0.492014	1	0.0446	0.00583965	1	-0.00976612	0.806441	1	0.0272136	0.40624	1	-0.00434545	0.941767	1	0.000583889	0.783468	1	SLC48A1, HDAC7	23935, 22252	downstream, gene_body
WD_Specific_Liver	chr12	47801667	47802291	8	23.8125	624	-25.5335	0.682041	0.505953	-0.176088	hypo	-0.276776	-0.0754439	-3.80374	0.00243144	1000	1	FALSE	0.00236891	0.55318	1	-0.0473772	0.00418381	1	-0.00771421	0.821897	1	-0.0247436	0.373888	1	-0.0290827	0.640431	1	0.00266668	0.214045	1	SLC48A1, HDAC7	28484, 17689	downstream, gene_body
WD_Specific_Liver	chr12	47818658	47818990	7	23	332	-20.0488	0.643651	0.338489	-0.305162	hypo	-0.507855	-0.102485	-3.26925	0.00646136	1000	1	FALSE	0.00916534	0.209767	1	-0.0711608	0.0314061	1	0.0114568	0.87531	1	-0.0701257	0.254447	1	0.0688382	0.563304	1	0.00336044	0.41788	1	SLC48A1, HDAC7	45475, 990	downstream, gene_body
WD_Specific_Liver	chr12	48851193	48851238	5	16.1875	45	-14.2013	0.634766	0.506945	-0.127821	hypo	-0.248807	-0.00686604	-2.28487	0.0399094	1000	1	FALSE	0.00275827	0.537939	1	-0.052067	0.0021576	1	-0.0282656	0.541664	1	0.0283646	0.44489	1	0.0948	0.129663	1	0.000937488	0.680574	1	DDX23	936	gene_body
WD_Specific_Liver	chr12	51323868	51324201	18	52.375	333	-61.2077	0.821546	0.648342	-0.173204	hypo	-0.295003	-0.0513833	-3.05448	0.00871684	927	0.927	FALSE	0.00606944	0.0638638	1	-0.0356593	0.0468129	1	-0.00578525	0.872629	1	-0.0551493	0.0946417	1	0.0898809	0.149106	1	0.00236282	0.286277	1	BIN2	479	gene_body
WD_Specific_Liver	chr12	51721308	51721876	19	58	568	-88.1878	0.726069	0.461102	-0.264966	hypo	-0.36358	-0.166354	-5.76991	5.10354e-05	547	0.547	FALSE	0.00639987	0.0905284	1	-0.0346171	0.100968	1	0.00247923	0.952539	1	-0.0685432	0.0656365	1	0.0489709	0.507331	1	0.00502574	0.0413572	1	SCN8A, FIGNL2	130073, 110041	gene_body, downstream
WD_Specific_Liver	chr12	52202667	52203437	11	32.4375	770	-31.2651	0.469456	0.334965	-0.13449	hypo	-0.203723	-0.0652508	-4.25461	0.00123843	1000	1	FALSE	0.000750969	0.743125	1	-0.0286393	0.00593895	1	-0.0197137	0.404019	1	-0.0180743	0.365161	1	0.0231327	0.545608	1	0.0016113	0.229761	1	KRT80, LINC00592	-10667, -7492	upstream, upstream
WD_Specific_Liver	chr12	52897390	52897606	6	21.3125	216	-19.4501	0.858798	0.694543	-0.164255	hypo	-0.253732	-0.0747878	-3.98265	0.00168419	1000	1	FALSE	0.00651636	0.0868232	1	-0.0292862	0.0553238	1	-0.0185262	0.585996	1	-0.00733071	0.790333	1	0.0167264	0.758712	1	0.00107342	0.572477	1	KRT78, KRT18	-48396, -51264	upstream, upstream
WD_Specific_Liver	chr12	53196563	53197983	33	91.75	1420	124.329	0.353673	0.531061	0.177388	hyper	0.0819054	0.272861	3.98676	0.0013645	148	0.148	FALSE	-0.00316752	0.238802	1	0.0420594	0.00469787	1	0.013223	0.620592	1	0.0561318	0.0239921	1	-0.0467309	0.396574	1	-0.00266964	0.163259	1	CSAD, ITGB7	-15654, 9324	upstream, gene_body
WD_Specific_Liver	chr12	55744091	55744477	11	32.625	386	-39.3385	0.365613	0.210839	-0.154774	hypo	-0.288952	-0.0205678	-2.63047	0.028543	1000	1	FALSE	5.42003e-05	0.988608	1	-0.0347717	0.044276	1	-0.021876	0.57582	1	-0.00615964	0.85369	1	0.0517645	0.398392	1	0.00490556	0.0144913	1	GDF11, ORMDL2	812, -73544	gene_body, upstream
WD_Specific_Liver	chr12	56230978	56231495	11	39.75	517	61.4703	0.521908	0.779753	0.257844	hyper	0.138005	0.377641	4.61743	0.000404421	935	0.935	FALSE	-0.00695336	0.0949159	1	0.0589126	0.00374925	1	0.0245481	0.562879	1	0.0793421	0.0321863	1	-0.0155736	0.83855	1	-0.00329986	0.211835	1	SLC39A5, ANKRD52	943, 26864	gene_body, downstream
WD_Specific_Liver	chr12	56361393	56361789	6	16.75	396	37.2414	0.385418	0.650125	0.264708	hyper	0.166608	0.362872	5.92459	9.23392e-05	1000	1	FALSE	-0.00573387	0.233682	1	0.0753613	8.67468e-05	0.159527	0.058012	0.214116	1	0.0116911	0.762093	1	-0.0906045	0.233992	1	-0.00198027	0.472413	1	STAT2	-1140	upstream
WD_Specific_Liver	chr12	56957264	56957446	7	24.125	182	23.37	0.366871	0.596793	0.229922	hyper	0.0966525	0.363194	3.7324	0.00256686	1000	1	FALSE	-0.00563711	0.17097	1	0.0713482	0.000241075	0.443337	0.0192978	0.594989	1	0.0511739	0.100386	1	-0.0787827	0.30193	1	-0.00168392	0.537598	1	SDR9C7, RDH16	-22859, 1928	upstream, gene_body
WD_Specific_Liver	chr12	57226821	57227498	11	29.125	677	-41.4376	0.429007	0.310448	-0.118559	hypo	-0.183499	-0.0536207	-4.0006	0.00193866	999	0.999	FALSE	0.000592175	0.797325	1	-0.0280824	0.00293579	1	-0.00769945	0.696608	1	-0.0113889	0.490592	1	0.00302182	0.934673	1	0.0019621	0.107095	1	SHMT2	-2074	upstream
WD_Specific_Liver	chr12	57234619	57235494	14	37.25	875	41.8893	0.510408	0.712547	0.202139	hyper	0.0758362	0.328464	3.59646	0.00537768	999	0.999	FALSE	-0.00880349	0.0223164	1	0.049081	0.0054315	1	0.0303902	0.412083	1	0.0483793	0.134087	1	-0.0313064	0.645428	1	-0.00392716	0.0782473	1	SHMT2, NDUFA4L2	5047, 5268	gene_body, gene_body
WD_Specific_Liver	chr12	62731663	62732188	5	15.4375	525	-11.7413	0.920667	0.784847	-0.13582	hypo	-0.207262	-0.0644242	-4.14659	0.00136932	1000	1	FALSE	0.0023669	0.38081	1	-0.0396243	0.000300622	0.552844	-0.0149803	0.388629	1	-0.0231507	0.132283	1	0.000345455	0.993809	1	0.00239996	0.10687	1	LINC01465, PPM1H	-128229, 202697	upstream, gene_body
WD_Specific_Liver	chr12	68804931	68805188	16	58.75	257	71.3316	0.485792	0.723485	0.237693	hyper	0.0821261	0.393267	3.27709	0.00550911	818	0.818	FALSE	-0.00672496	0.149262	1	0.0746657	0.000770609	1	0.0257984	0.580936	1	0.0757061	0.0769712	1	-0.0311027	0.719847	1	-0.0010544	0.729658	1	MDM2, LOC100130075	-2983, 306	upstream, gene_body
WD_Specific_Liver	chr12	72274213	72274570	8	18.125	357	23.5075	0.278419	0.409982	0.131563	hyper	0.0358154	0.227331	2.9549	0.0107099	1000	1	FALSE	-0.00227434	0.398241	1	0.00572021	0.69395	1	-0.0228798	0.41471	1	0.0450471	0.0728978	1	0.00385727	0.937805	1	-0.00121839	0.479212	1	TRHDE-AS1	-704	upstream
WD_Specific_Liver	chr12	89523435	89523709	6	18.5	274	-15.4326	0.886203	0.759879	-0.126324	hypo	-0.207947	-0.0446935	-3.34708	0.00532433	1000	1	FALSE	0.00385145	0.140199	1	-0.0353419	0.00492168	1	-0.00392295	0.863064	1	-0.0096525	0.597893	1	0.01917	0.686217	1	0.000453709	0.78422	1	DUSP6, GALNT4	-170576, 1097	upstream, gene_body
WD_Specific_Liver	chr12	95972052	95972470	4	9.0625	418	9.48122	0.66809	0.824144	0.156055	hyper	0.0270841	0.285049	2.95786	0.025233	1000	1	FALSE	-0.00776312	0.00670192	1	0.0256095	0.0834032	1	-0.00137541	0.965569	1	0.0357732	0.200782	1	-0.0539364	0.316095	1	-0.00387173	0.0237643	1	CCDC38, HAL	-29402, 23895	upstream, downstream
WD_Specific_Liver	chr12	95995634	95996407	23	85.375	773	108.025	0.446512	0.699566	0.253054	hyper	0.13807	0.368036	4.72173	0.000330427	307	0.307	FALSE	0.000178363	0.963921	1	0.0436898	0.0257672	1	0.0156716	0.604068	1	0.0896439	0.000620712	1	0.00892455	0.901043	1	-0.00394933	0.10017	1	HAL	0	TSS
WD_Specific_Liver	chr12	96233859	96234769	14	47.4375	910	52.6601	0.560546	0.751253	0.190708	hyper	0.0322871	0.349186	2.63886	0.0224745	989	0.989	FALSE	-0.00693839	0.046465	1	0.0433071	0.0326491	1	0.0303984	0.38928	1	0.0519621	0.122419	1	-0.05715	0.438578	1	-0.00471442	0.053211	1	ELK3, CDK17	39478, 165819	gene_body, downstream
WD_Specific_Liver	chr12	102966778	102966845	4	14.75	67	-13.3179	0.611681	0.42486	-0.186821	hypo	-0.296609	-0.0770373	-3.65953	0.00268731	1000	1	FALSE	0.00235259	0.37205	1	-0.0307336	0.0837168	1	-0.0259164	0.215025	1	-0.0720211	0.00491156	1	-0.0296909	0.634764	1	0.00385137	0.0672916	1	ASCL1, LOC101929058	9105, -184996	downstream, upstream
WD_Specific_Liver	chr12	104670270	104670623	5	16.5	353	-15.3862	0.764787	0.643648	-0.121138	hypo	-0.203634	-0.0386325	-3.20145	0.00767093	1000	1	FALSE	0.00230237	0.507456	1	-0.0409347	0.00177751	1	0.00613497	0.842163	1	0.0131461	0.596709	1	0.0154336	0.758366	1	0.000516468	0.770093	1	MIR3922, SLC41A2	78638, 258071	downstream, downstream
WD_Specific_Liver	chr12	106321509	106321693	7	21	184	32.5895	0.627535	0.81755	0.190016	hyper	0.0669008	0.313079	3.7225	0.00877878	1000	1	FALSE	-0.00338772	0.340982	1	0.0281444	0.0709158	1	-0.0144186	0.702356	1	0.0572307	0.0558114	1	0.0618618	0.242958	1	-0.000330437	0.864509	1	TCP11L2, POLR3B	18719, -35964	gene_body, upstream
WD_Specific_Liver	chr12	109463472	109463666	5	16.0625	194	-16.8054	0.723853	0.534559	-0.189294	hypo	-0.295896	-0.082664	-3.8542	0.00216207	1000	1	FALSE	0.000999808	0.7878	1	-0.0524812	0.00103622	1	-0.00551202	0.85412	1	-0.0366104	0.170088	1	-0.0205255	0.742727	1	0.00237663	0.269368	1	MYO1H, UBE3B	74754, -13956	downstream, upstream
WD_Specific_Liver	chr12	109621914	109622180	16	55.0625	266	-43.9823	0.721817	0.590774	-0.131042	hypo	-0.228563	-0.0335301	-2.89537	0.0122301	999	0.999	FALSE	0.00170372	0.551838	1	-0.019831	0.226392	1	0.0194514	0.460753	1	-0.0841554	0.00336412	1	-0.0704727	0.209804	1	0.00360392	0.0573505	1	MMAB, FAM222A	-48361, -92201	upstream, upstream
WD_Specific_Liver	chr12	110661370	110661961	15	51	591	-40.4374	0.845866	0.723976	-0.12189	hypo	-0.173867	-0.0698927	-5.03411	0.000189528	1000	1	FALSE	0.00228031	0.326595	1	-0.0182472	0.0769777	1	-0.00376011	0.872714	1	-0.0420621	0.0410205	1	-0.0115155	0.751457	1	0.00146542	0.243741	1	TCTN1, HVCN1	47344, 27851	downstream, gene_body
WD_Specific_Liver	chr12	111361938	111362227	8	24.9375	289	36.0269	0.515479	0.703127	0.187648	hyper	0.0581214	0.317172	3.16274	0.00834343	1000	1	FALSE	-0.00154068	0.665656	1	0.0351137	0.054452	1	0.00678361	0.857657	1	0.0429382	0.200743	1	-0.0296627	0.649216	1	-0.00261122	0.244008	1	MIR6760, FAM109A	57797, 6894	downstream, gene_body
WD_Specific_Liver	chr12	113062589	113062732	7	33.0625	143	36.79	0.38165	0.652271	0.27062	hyper	0.126476	0.41475	4.05121	0.00134219	1000	1	FALSE	-0.00488593	0.262721	1	0.0458991	0.0337424	1	0.0632787	0.135571	1	0.0793929	0.0523663	1	-0.0993691	0.197725	1	-0.00566503	0.0268935	1	DTX1, RASAL1	4733, 73507	gene_body, downstream
WD_Specific_Liver	chr12	113063044	113063454	7	16.375	410	28.0482	0.491658	0.701929	0.21027	hyper	0.110193	0.310294	4.51186	0.00050169	1000	1	FALSE	-0.00384382	0.246005	1	0.0326838	0.0533056	1	0.0427623	0.206276	1	0.0782718	0.013251	1	-0.0301373	0.61666	1	-0.00393055	0.0505853	1	DTX1, RASAL1	5188, 72785	gene_body, downstream
WD_Specific_Liver	chr12	113142284	113143017	14	37.625	733	-39.0613	0.757698	0.630976	-0.126722	hypo	-0.237263	-0.0162103	-2.4873	0.0278723	1000	1	FALSE	0.00362971	0.328272	1	-0.0268472	0.0943	1	-0.00689454	0.798324	1	-0.0358339	0.123895	1	0.0215682	0.713661	1	0.00209311	0.283604	1	RASAL1, CFAP73	-6045, -6840	upstream, upstream
WD_Specific_Liver	chr12	113296846	113297402	13	47.1875	556	60.9032	0.583022	0.787657	0.204635	hyper	0.0437228	0.365531	2.88867	0.0184121	946	0.946	FALSE	-0.00353466	0.353174	1	0.055137	0.00136297	1	0.0565634	0.117069	1	0.0682607	0.0330054	1	0.0233536	0.721035	1	-8.56005e-05	0.970814	1	MIR6762, SLC8B1	5324, 37718	downstream, downstream
WD_Specific_Liver	chr12	113298016	113298419	5	13.875	403	24.8151	0.502129	0.718958	0.216829	hyper	0.120189	0.313465	4.87081	0.000349193	1000	1	FALSE	-0.00154444	0.656666	1	0.0572901	0.000212117	0.390083	0.058771	0.0464039	1	0.0413318	0.132346	1	-0.0554282	0.365636	1	-0.00306979	0.149779	1	MIR6762, SLC8B1	6494, 36701	downstream, downstream
WD_Specific_Liver	chr12	115135784	115136087	8	29.0625	303	28.3805	0.432354	0.576611	0.144257	hyper	0.0356499	0.252797	2.95005	0.0141752	1000	1	FALSE	-0.00818463	0.00185154	1	0.0408727	0.00213899	1	0.0194033	0.452649	1	0.0132168	0.532632	1	-0.0239891	0.645371	1	-0.0009715	0.585927	1	TBX3	-451620	upstream
WD_Specific_Liver	chr12	118126571	118126693	6	20.6875	122	22.0568	0.566617	0.784137	0.217519	hyper	0.0761325	0.358907	3.50059	0.00711787	1000	1	FALSE	-0.00884544	0.0199804	1	0.0575996	0.000707672	1	0.0509546	0.22525	1	0.0288432	0.418267	1	-0.1161	0.0694321	1	-0.00255273	0.268566	1	VSIG10, PEBP1	-22566, -9190	upstream, upstream
WD_Specific_Liver	chr12	121025265	121026040	5	13.4375	775	27.9842	0.502847	0.745214	0.242367	hyper	0.13343	0.351343	4.77612	0.000304222	1000	1	FALSE	-0.00854572	0.0287316	1	0.0462537	0.0260379	1	0.000621858	0.988699	1	0.0712011	0.0693175	1	-0.0651973	0.37584	1	-0.00161505	0.538803	1	C12orf43, OASL	-8763, 13202	upstream, gene_body
WD_Specific_Liver	chr12	121578510	121579044	25	83.4375	534	-103.753	0.580716	0.308583	-0.272133	hypo	-0.413028	-0.131298	-4.33034	0.00164326	343	0.343	FALSE	0.00864063	0.0337044	1	-0.0600639	0.00345131	1	-0.013788	0.745458	1	-0.0710254	0.0538053	1	0.0494045	0.523599	1	0.00282544	0.293968	1	MIR7107, KDM2B	-134158, 1971	upstream, gene_body
WD_Specific_Liver	chr12	121792721	121793326	23	56.25	605	-58.7867	0.667638	0.478623	-0.189015	hypo	-0.365301	-0.0127391	-2.35083	0.0377455	865	0.865	FALSE	-0.00129384	0.81055	1	-0.0577563	0.0158926	1	-0.0307126	0.460804	1	-0.0609675	0.133206	1	0.0273791	0.757679	1	0.00270868	0.373745	1	RHOF	362	gene_body
WD_Specific_Liver	chr12	121795896	121796388	8	25.875	492	25.764	0.40642	0.619784	0.213365	hyper	0.133537	0.293189	5.73454	5.2313e-05	1000	1	FALSE	-0.00562719	0.107858	1	0.04487	0.00919968	1	0.0179251	0.636367	1	0.0688004	0.0337938	1	-0.0459627	0.467426	1	-0.0012234	0.583675	1	RHOF	-2208	upstream
WD_Specific_Liver	chr12	121797133	121798217	18	58.625	1084	73.0521	0.149153	0.384607	0.235454	hyper	0.116705	0.354215	4.30053	0.000939081	778	0.778	FALSE	-0.00556828	0.216364	1	0.0648995	0.000331204	0.609084	0.0598022	0.137931	1	0.0456754	0.193978	1	-0.0610127	0.390848	1	-0.00156484	0.535161	1	RHOF	-3445	upstream
WD_Specific_Liver	chr12	121812759	121813134	6	13.5625	375	20.1717	0.26752	0.450973	0.183452	hyper	0.0552569	0.31167	3.33379	0.0112044	1000	1	FALSE	-0.00669748	0.0391907	1	0.0333802	0.0436183	1	-0.0167847	0.629475	1	0.0683611	0.016363	1	0.0840409	0.14704	1	-0.00109856	0.595724	1	LINC01089, PSMD9	-9275, -75596	upstream, upstream
WD_Specific_Liver	chr12	122020987	122021191	7	23.9375	204	-20.6077	0.633972	0.494907	-0.139065	hypo	-0.223814	-0.0542594	-3.58818	0.00393988	1000	1	FALSE	0.00107232	0.661538	1	-0.0127123	0.3552	1	-0.00878251	0.732349	1	-0.0501293	0.0367713	1	-0.0176655	0.708937	1	0.00234086	0.145696	1	BCL7A	-694	upstream
WD_Specific_Liver	chr12	122116835	122117460	13	49.75	625	47.351	0.464864	0.695464	0.2306	hyper	0.0593218	0.401845	2.98142	0.0131202	999	0.999	FALSE	-0.00607511	0.173966	1	0.0482169	0.0222601	1	0.0265087	0.561431	1	0.0584779	0.142535	1	-0.0777255	0.301665	1	-0.0042415	0.102232	1	MLXIP, LRRC43	38108, -50258	gene_body, upstream
WD_Specific_Liver	chr12	122185347	122186035	7	17.3125	688	20.5753	0.662126	0.792313	0.130186	hyper	0.00122906	0.259178	2.19576	0.0481689	1000	1	FALSE	-0.00858844	0.0115122	1	0.0485989	0.00300766	1	0.0046	0.894662	1	0.0404229	0.173813	1	-0.0619855	0.320391	1	-0.00214356	0.320376	1	IL31, B3GNT4	-11148, -17645	upstream, upstream
WD_Specific_Liver	chr12	122871975	122872170	6	17.9375	195	-26.907	0.551965	0.30843	-0.243535	hypo	-0.373214	-0.113806	-4.0276	0.00125238	1000	1	FALSE	0.000530446	0.901288	1	-0.0558797	0.00456762	1	-0.0132721	0.680099	1	-0.0602639	0.0434722	1	0.00974818	0.895273	1	0.0019452	0.451737	1	HIP1R, VPS37B	37261, 23995	downstream, gene_body
WD_Specific_Liver	chr12	122928729	122929557	14	45.75	828	55.3811	0.701953	0.854353	0.1524	hyper	0.0420559	0.262764	3.17567	0.0128042	975	0.975	FALSE	-0.00697076	0.0216513	1	0.0288355	0.0542265	1	-0.00691475	0.827443	1	0.0497561	0.0691459	1	-0.0167145	0.75737	1	-0.00216076	0.239865	1	VPS37B, ABCB9	-32564, 36952	upstream, gene_body
WD_Specific_Liver	chr12	123948956	123949342	10	27.1875	386	48.7367	0.500791	0.712112	0.211321	hyper	0.0923851	0.330268	3.84711	0.00209751	999	0.999	FALSE	-0.00547034	0.167606	1	0.0435864	0.0189547	1	0.0140481	0.709076	1	0.0587896	0.0826004	1	-0.0480573	0.477567	1	-0.00234835	0.316763	1	DNAH10, ZNF664	186462, -23872	downstream, upstream
WD_Specific_Liver	chr12	124360975	124361555	10	34	580	38.5012	0.498781	0.70229	0.203509	hyper	0.0862962	0.320697	3.77846	0.00258169	1000	1	FALSE	-0.00497472	0.229705	1	0.0570863	0.00306144	1	0.00946557	0.808183	1	0.0502154	0.1422	1	-0.0748609	0.29887	1	-0.00214667	0.399333	1	MIR6880, NCOR2	-23733, 205909	upstream, gene_body
WD_Specific_Liver	chr12	124465791	124466790	29	95.625	999	-92.9128	0.777689	0.564265	-0.213424	hypo	-0.37016	-0.0566666	-2.93759	0.0114116	426	0.426	FALSE	0.00562595	0.162857	1	-0.0517299	0.0141674	1	-0.0199273	0.639239	1	-0.0747179	0.0673416	1	-0.00784818	0.918697	1	0.00324891	0.222484	1	MIR6880, NCOR2	-128549, 100674	upstream, gene_body
WD_Specific_Liver	chr12	124517424	124518276	17	52.75	852	50.1186	0.208646	0.321309	0.112664	hyper	0.0132981	0.212042	2.46793	0.029446	991	0.991	FALSE	-0.00448466	0.153134	1	0.0207946	0.125826	1	0.00415792	0.903374	1	0.0160129	0.578036	1	-0.0608273	0.182757	1	-0.00282222	0.0778177	1	MIR6880, NCOR2	-180182, 49188	upstream, gene_body
WD_Specific_Liver	chr12	124554574	124555211	22	98.9375	637	-74.0318	0.781787	0.56916	-0.212628	hypo	-0.349655	-0.0756247	-3.41631	0.00577037	736	0.736	FALSE	0.000351752	0.93001	1	-0.0282109	0.134049	1	-0.0455459	0.228124	1	-0.0691696	0.0408894	1	0.0320164	0.626995	1	0.00561466	0.00759137	1	MIR6880, NCOR2	-217332, 12253	upstream, gene_body
WD_Specific_Liver	chr12	124646444	124646809	20	70.125	365	-46.3558	0.698786	0.572258	-0.126528	hypo	-0.239037	-0.0140295	-2.43115	0.0303588	971	0.971	FALSE	0.0031065	0.310757	1	-0.0391785	0.0116817	1	-0.00813661	0.795735	1	-0.0166139	0.537424	1	0.0528382	0.341486	1	0.00187315	0.345735	1	NCOR2, SCARB1	-78980, 217164	upstream, downstream
WD_Specific_Liver	chr12	124774035	124774400	6	12.25	365	14.4847	0.352307	0.491942	0.139636	hyper	0.00833266	0.270954	2.29276	0.0388093	1000	1	FALSE	-0.00396352	0.306738	1	0.042755	0.0301476	1	-0.0175601	0.665898	1	0.0234532	0.474977	1	-0.0318018	0.651628	1	-0.00245598	0.319019	1	NCOR2, SCARB1	-206571, 89573	upstream, downstream
WD_Specific_Liver	chr12	124777826	124778135	9	22.5	309	32.704	0.437029	0.643524	0.206495	hyper	0.033308	0.379652	2.60006	0.0233439	1000	1	FALSE	-0.00545848	0.257394	1	0.0590995	0.00821755	1	0.000935519	0.983431	1	0.05749	0.159103	1	-0.0982327	0.234494	1	-0.00368677	0.196108	1	NCOR2, SCARB1	-210362, 85838	upstream, gene_body
WD_Specific_Liver	chr12	124804280	124804865	7	17.5	585	28.1544	0.561167	0.743469	0.182302	hyper	0.0375693	0.327037	2.74903	0.0178482	1000	1	FALSE	-0.000907243	0.822704	1	0.0386641	0.0317119	1	0.0146126	0.700363	1	0.0293625	0.346967	1	0.0344255	0.589426	1	-0.000652488	0.774258	1	NCOR2, SCARB1	-236816, 59108	upstream, gene_body
WD_Specific_Liver	chr12	130838021	130838502	6	12.0625	481	24.587	0.177637	0.328726	0.151089	hyper	0.0684296	0.233784	3.95304	0.00168701	1000	1	FALSE	-0.00201393	0.341596	1	0.0492195	6.60863e-06	0.0121533	0.0167306	0.443447	1	0.00885643	0.616996	1	-0.0149127	0.747319	1	-0.000478042	0.774359	1	RIMBP2, STX2	-320156, 772	upstream, gene_body
WD_Specific_Liver	chr12	131855455	131856026	14	44.3125	571	-45.72	0.872156	0.723466	-0.148689	hypo	-0.208571	-0.0887891	-5.37921	0.000138759	999	0.999	FALSE	0.00324719	0.246552	1	-0.0455442	1.17093e-05	0.0215333	-0.0147831	0.528347	1	-0.0177668	0.359604	1	-0.00867364	0.846946	1	0.000794512	0.611301	1	MMP17, ULK1	27063, -38707	downstream, upstream
WD_Specific_Liver	chr12	132491810	132492257	10	31.0625	447	41.5317	0.352771	0.573429	0.220658	hyper	0.0674322	0.373895	3.15733	0.00878977	999	0.999	FALSE	-0.00154652	0.689396	1	0.0561308	0.00214472	1	0.0589432	0.0844027	1	0.0620036	0.0462975	1	-0.0556809	0.420067	1	-0.00125894	0.607462	1	FBRSL1, MIR6763	1240, -89739	gene_body, upstream
WD_Specific_Liver	chr12	132492597	132492750	5	14.1875	153	18.4436	0.538972	0.736013	0.197041	hyper	0.118996	0.275111	5.43061	9.88865e-05	1000	1	FALSE	-0.00173187	0.592765	1	0.0411281	0.00616211	1	-0.0115891	0.735401	1	0.0495682	0.0701354	1	0.0116236	0.83342	1	-0.000138515	0.943986	1	FBRSL1, MIR6763	2027, -89246	gene_body, upstream
WD_Specific_Liver	chr12	132494037	132494437	10	40.6875	400	45.5731	0.276883	0.494364	0.21748	hyper	0.127473	0.30748	5.20463	0.000154107	999	0.999	FALSE	-0.00238403	0.426215	1	0.0432831	0.00831634	1	0.0208525	0.499949	1	0.0633907	0.0140266	1	-0.02588	0.664626	1	-0.00334089	0.105723	1	FBRSL1, MIR6763	3467, -87559	gene_body, upstream
WD_Specific_Liver	chr12	132506841	132507492	21	65	651	-85.1994	0.744914	0.569312	-0.175602	hypo	-0.28021	-0.0709834	-3.61179	0.0029764	591	0.591	FALSE	0.000957709	0.750709	1	-0.0477509	0.00118051	1	-0.0248126	0.32982	1	-0.0424182	0.0712824	1	-0.00519455	0.926079	1	0.00199645	0.31322	1	FBRSL1, MIR6763	16271, -74504	gene_body, upstream
WD_Specific_Liver	chr12	132514114	132514680	19	65.9375	566	76.5871	0.603416	0.823525	0.220109	hyper	0.0817592	0.358434	3.4412	0.00444921	719	0.719	FALSE	-0.00447096	0.317171	1	0.0566922	0.00364251	1	0.0294623	0.508927	1	0.0521886	0.178625	1	-0.07472	0.31232	1	-0.00389177	0.120817	1	FBRSL1, MIR6763	23544, -67316	gene_body, upstream
WD_Specific_Liver	chr12	132560849	132561629	22	59.375	780	-115.187	0.53955	0.295176	-0.244374	hypo	-0.344746	-0.144014	-5.22284	0.000129545	239	0.239	FALSE	0.00794325	0.0330107	1	-0.0547834	0.00301483	1	-0.0226448	0.539664	1	-0.0647257	0.053599	1	0.0262064	0.70967	1	0.00301795	0.211124	1	FBRSL1, MIR6763	70279, -20367	gene_body, upstream
WD_Specific_Liver	chr12	132566628	132567020	17	77.25	392	61.59	0.722937	0.859236	0.1363	hyper	0.0504762	0.222137	3.44424	0.00458198	928	0.928	FALSE	-0.00341755	0.170819	1	0.0362795	0.00214288	1	0.0160923	0.505888	1	0.0387618	0.0602715	1	-0.0429345	0.333768	1	-0.00236239	0.125063	1	FBRSL1, MIR6763	76058, -14976	gene_body, upstream
WD_Specific_Liver	chr13	20137498	20137881	10	28.3125	383	-31.9203	0.841914	0.687277	-0.154638	hypo	-0.244867	-0.0644063	-3.69633	0.00262018	998	0.998	FALSE	0.00502606	0.104447	1	-0.0332815	0.0200088	1	-0.00783934	0.79325	1	-0.00337429	0.88865	1	-0.0312609	0.554207	1	0.00146309	0.419678	1	LINC01072, GJA3	34798, 23163	downstream, downstream
WD_Specific_Liver	chr13	20193769	20194523	13	40.125	754	-52.1813	0.442133	0.269507	-0.172626	hypo	-0.282059	-0.0632079	-3.38369	0.00445518	895	0.895	FALSE	0.00317428	0.387973	1	-0.0427792	0.0144619	1	-0.0115951	0.749637	1	-0.0564804	0.0899109	1	0.0181282	0.775914	1	0.00112532	0.616203	1	GJB2	-794	upstream
WD_Specific_Liver	chr13	21326328	21326907	14	39.4375	579	49.4632	0.239303	0.409916	0.170613	hyper	0.0401018	0.301085	2.81806	0.0142634	922	0.922	FALSE	-0.00204373	0.625476	1	0.0491992	0.00492606	1	0.00520328	0.905201	1	0.0143882	0.689978	1	-0.04549	0.479888	1	-0.000382986	0.868222	1	MIPEPP3, LINC00539	28204, 17952	gene_body, gene_body
WD_Specific_Liver	chr13	24272288	24272996	11	34.9375	708	-31.9799	0.696874	0.519261	-0.177613	hypo	-0.303093	-0.0520665	-3.19628	0.0107748	997	0.997	FALSE	0.00390439	0.249439	1	-0.0467602	0.00101755	1	-0.0328301	0.227485	1	-0.0373389	0.116392	1	-0.00855909	0.876426	1	0.000940014	0.628102	1	SPATA13-AS1, C1QTNF9	-17849, -34169	upstream, upstream
WD_Specific_Liver	chr13	24511083	24511509	9	23.8125	426	-33.5664	0.843371	0.666598	-0.176772	hypo	-0.324023	-0.0295098	-2.57716	0.0220739	998	0.998	FALSE	0.00643105	0.182966	1	-0.0632299	0.000900994	1	-0.021171	0.460498	1	-0.00927786	0.692095	1	-0.0138855	0.856852	1	0.000401359	0.877865	1	LINC00566, PARP4	179634, 1301	downstream, gene_body
WD_Specific_Liver	chr13	26951249	26951751	8	20.3125	502	29.0309	0.491541	0.654249	0.162708	hyper	0.045243	0.280177	2.97316	0.0101481	1000	1	FALSE	0.00026165	0.93785	1	0.0334605	0.0603195	1	0.0079612	0.795926	1	0.0476921	0.113709	1	0.00648273	0.91842	1	-0.00289861	0.181502	1	GPR12, USP12-AS1	-190464, -173781	upstream, upstream
WD_Specific_Liver	chr13	29496292	29496582	7	20.8125	290	-31.0348	0.786315	0.573088	-0.213227	hypo	-0.32264	-0.103813	-4.20247	0.000996021	998	0.998	FALSE	0.00755734	0.0525116	1	-0.0507056	0.00195158	1	-0.0596317	0.148289	1	-0.0361914	0.304072	1	0.0839355	0.163526	1	0.00166317	0.447427	1	MTUS2-AS1, SLC7A1	-8542, 99106	upstream, downstream
WD_Specific_Liver	chr13	29573218	29573482	5	17.25	264	-21.2101	0.776269	0.594695	-0.181574	hypo	-0.294422	-0.0687451	-3.52914	0.00451526	1000	1	FALSE	0.00170102	0.595342	1	-0.0477574	0.00920309	1	0.00142678	0.940432	1	-0.0305818	0.0803682	1	-0.0254655	0.704876	1	0.00409429	0.0732443	1	MTUS2-AS1, SLC7A1	-85468, 22206	upstream, gene_body
WD_Specific_Liver	chr13	33129313	33129393	4	15.4375	80	16.7777	0.67615	0.857836	0.181686	hyper	0.0754542	0.287946	3.83379	0.00357405	1000	1	FALSE	-0.00384708	0.209301	1	0.029518	0.0391991	1	0.0258109	0.418762	1	0.0369886	0.187417	1	-0.0368045	0.47626	1	-0.0024292	0.166784	1	KL, STARD13-AS	112881, -148160	downstream, upstream
WD_Specific_Liver	chr13	33610509	33611510	20	47	1001	56.8806	0.336127	0.502684	0.166558	hyper	0.00696326	0.326183	2.28652	0.0422039	783	0.783	FALSE	0.000741243	0.863829	1	0.0444954	0.0534717	1	-0.0022929	0.938423	1	0.05268	0.0762753	1	-0.0410745	0.616394	1	-0.00392627	0.161915	1	STARD13-AS, STARD13	332956, 65325	downstream, gene_body
WD_Specific_Liver	chr13	51804574	51804992	6	16.75	418	-21.9437	0.544369	0.393362	-0.151006	hypo	-0.256045	-0.0459479	-3.19515	0.00936567	1000	1	FALSE	0.00412876	0.262668	1	-0.0378661	0.00991422	1	-0.025477	0.473172	1	-0.0210461	0.482182	1	0.0278882	0.605652	1	0.00121288	0.522521	1	DHRS12	-412	upstream
WD_Specific_Liver	chr13	95641507	95641684	14	56.8125	177	-35.633	0.621368	0.470753	-0.150614	hypo	-0.285268	-0.0159648	-2.41834	0.0311271	993	0.993	FALSE	0.00654903	0.0709057	1	-0.0443164	0.00732165	1	-0.00992295	0.73963	1	-0.0159246	0.504749	1	-0.0205873	0.738464	1	0.000713432	0.740949	1	CLDN10-AS1, DZIP1	-107597, 3022	upstream, gene_body
WD_Specific_Liver	chr13	98506387	98507381	18	49.4375	994	76.1071	0.452723	0.653716	0.200994	hyper	0.0953588	0.306628	4.08098	0.00112336	500	0.5	FALSE	-0.00192273	0.549201	1	0.048771	0.00286722	1	0.0356426	0.245048	1	0.0616025	0.0331208	1	-0.02223	0.721717	1	-0.00187984	0.384855	1	MIR3170, STK24	297864, 69770	downstream, gene_body
WD_Specific_Liver	chr13	98543255	98543754	12	36.375	499	-37.6333	0.865563	0.727126	-0.138437	hypo	-0.210285	-0.0666086	-4.18195	0.00117537	995	0.995	FALSE	0.00229293	0.324268	1	-0.027277	0.0203324	1	-0.0170973	0.456887	1	-0.0488061	0.0262878	1	-0.0215609	0.616269	1	0.00225035	0.121948	1	MIR3170, STK24	334732, 33397	downstream, gene_body
WD_Specific_Liver	chr13	98566033	98566386	5	13.375	353	18.578	0.295453	0.449414	0.153961	hyper	0.0395776	0.268416	2.90245	0.0121597	1000	1	FALSE	-0.00143868	0.704129	1	0.0431409	0.0043918	1	0.027824	0.46501	1	0.000553929	0.985753	1	-0.0500418	0.377008	1	-0.000854828	0.668917	1	MIR3170, STK24	357510, 10765	downstream, gene_body
WD_Specific_Liver	chr13	98766814	98767092	8	20.5	278	-25.9678	0.847644	0.717789	-0.129854	hypo	-0.183756	-0.0759641	-5.16933	0.000143824	1000	1	FALSE	0.00392913	0.0810487	1	-0.0387757	7.96692e-05	0.146512	-0.0107115	0.662534	1	-0.0177425	0.372694	1	0.04976	0.203212	1	0.000517061	0.715888	1	SLC15A1, DOCK9-AS1	-14139, -64991	upstream, upstream
WD_Specific_Liver	chr13	99997632	99997876	14	50.25	244	-32.7275	0.406164	0.288801	-0.117363	hypo	-0.205543	-0.029104	-2.96892	0.0142795	996	0.996	FALSE	0.00137816	0.627898	1	-0.022362	0.069049	1	-0.0198011	0.438028	1	-0.0218068	0.314941	1	0.0120518	0.782412	1	0.0039784	0.00370155	1	LINC00554	33	gene_body
WD_Specific_Liver	chr13	110521157	110521494	4	12.375	337	16.642	0.247101	0.455069	0.207968	hyper	0.0820877	0.333832	3.54427	0.00324791	1000	1	FALSE	-0.00426165	0.290695	1	0.0346597	0.0755954	1	0.0242951	0.568878	1	0.0647454	0.0905787	1	-0.0229409	0.739187	1	-0.00242264	0.310368	1	COL4A2-AS1, RAB20	-12978, 40243	upstream, downstream
WD_Specific_Liver	chr13	110799494	110799744	7	20.625	250	-20.0168	0.74677	0.618549	-0.128221	hypo	-0.227817	-0.0286364	-2.81143	0.0159676	1000	1	FALSE	0.000370014	0.836902	1	-0.0123164	0.413161	1	-0.00702623	0.696112	1	-0.0748332	0.000838246	1	-0.00426727	0.934579	1	0.00359586	0.0347842	1	ING1, LINC00567	86872, 13340	downstream, downstream
WD_Specific_Liver	chr13	112859783	112859977	8	31.375	194	-23.1415	0.927059	0.79868	-0.128379	hypo	-0.228199	-0.0285208	-2.83482	0.0164452	1000	1	FALSE	0.00179879	0.500551	1	-0.00378189	0.805583	1	-0.00683169	0.806627	1	-0.0628596	0.0221089	1	0.00812636	0.875238	1	0.00262744	0.139296	1	ATP11A-AS1, MCF2L	-105052, -109243	upstream, upstream
WD_Specific_Liver	chr13	112895052	112895622	17	55.1875	570	-81.3332	0.631658	0.368824	-0.262834	hypo	-0.430757	-0.0949365	-3.4113	0.00517156	416	0.416	FALSE	0.00137616	0.781568	1	-0.0551427	0.0215527	1	0.0219552	0.63832	1	-0.0485518	0.226258	1	0.0320045	0.708986	1	0.00206664	0.49709	1	ATP11A-AS1, MCF2L	-140321, -73598	upstream, upstream
WD_Specific_Liver	chr13	113001224	113001750	17	58.875	526	-88.7021	0.713783	0.413164	-0.300619	hypo	-0.437121	-0.164126	-4.77132	0.000393336	324	0.324	FALSE	0.00543908	0.233712	1	-0.0689145	0.00315371	1	-0.0461066	0.20586	1	-0.109726	0.00379641	1	0.0421227	0.638558	1	0.0034045	0.265959	1	MCF2L-AS1, F7	-32586, -104037	upstream, upstream
WD_Specific_Liver	chr13	113122731	113123567	14	35.375	836	68.802	0.255356	0.462727	0.207371	hyper	0.10288	0.31184	4.26451	0.000818884	634	0.634	FALSE	-0.00362709	0.398957	1	0.0419388	0.0266562	1	-0.00285027	0.944409	1	0.0656014	0.0730802	1	-0.0240291	0.724706	1	-0.0024834	0.294295	1	F10	0	TSS
WD_Specific_Liver	chr13	113152150	113152576	9	22.3125	426	29.1373	0.191381	0.383372	0.191991	hyper	0.107092	0.276842	4.88014	0.000290094	999	0.999	FALSE	-0.00614137	0.0643942	1	0.056517	6.36939e-05	0.117133	0.0210404	0.475592	1	0.0246514	0.303843	1	-0.0345336	0.557864	1	-0.00102677	0.616441	1	F10-AS1, PROZ	-22104, -6077	upstream, upstream
WD_Specific_Liver	chr13	113158306	113158716	11	36.9375	410	41.9163	0.321063	0.563511	0.242448	hyper	0.0960361	0.388904	3.56886	0.00331635	982	0.982	FALSE	-0.00903131	0.0556417	1	0.0629108	0.00319243	1	0.0500836	0.30053	1	0.0527675	0.215551	1	-0.0755809	0.341544	1	-0.00329834	0.237237	1	PROZ	0	TSS
WD_Specific_Liver	chr13	113159216	113160006	10	26.875	790	36.7157	0.543936	0.773621	0.229685	hyper	0.110857	0.348496	4.29206	0.00149004	995	0.995	FALSE	-0.00873197	0.0307256	1	0.0501393	0.00951031	1	-0.00482404	0.905565	1	0.0614361	0.0893291	1	-0.0512945	0.481301	1	-0.00265315	0.283758	1	PROZ, CUL4A	563, -48186	gene_body, upstream
WD_Specific_Liver	chr13	113363093	113363311	19	45.6875	218	76.5235	0.169058	0.330895	0.161836	hyper	0.0630869	0.260613	3.59717	0.00404702	489	0.489	FALSE	-0.00559442	0.0754243	1	0.0131585	0.404963	1	-0.0110869	0.737136	1	0.0568521	0.0542828	1	0.0371573	0.503598	1	-0.00386088	0.0304185	1	GRTP1-AS1, GRTP1	11421, 837	downstream, gene_body
WD_Specific_Liver	chr13	113647529	113647926	10	28.625	397	46.1441	0.260964	0.474917	0.213953	hyper	0.0716536	0.35618	3.24729	0.00633466	958	0.958	FALSE	-0.00531817	0.285725	1	0.0745952	1.49066e-05	0.0274133	0.0588202	0.206334	1	0.00864321	0.823551	1	-0.105798	0.137919	1	-0.00267685	0.293685	1	TFDP1, ATP4B	62842, 10272	downstream, downstream
WD_Specific_Liver	chr13	113970511	113971170	10	28.1875	659	37.3307	0.426158	0.638227	0.212069	hyper	0.0640939	0.360013	3.08985	0.0084351	995	0.995	FALSE	-0.00381614	0.307529	1	0.0593566	0.00270695	1	0.0386661	0.317599	1	0.0527325	0.168133	1	-0.00763818	0.919415	1	-0.00288905	0.267245	1	LINC00565, RASA3	-41520, 161453	upstream, downstream
WD_Specific_Liver	chr13	114128658	114129105	21	58.125	447	-60.1524	0.733564	0.526303	-0.207261	hypo	-0.352718	-0.0618356	-3.0689	0.00868053	722	0.722	FALSE	0.00267642	0.520841	1	-0.0561086	0.00649706	1	-0.0286339	0.422	1	-0.0674575	0.0415922	1	0.0802864	0.291886	1	0.00375116	0.153906	1	LINC00565, RASA3	-199667, 3518	upstream, gene_body
WD_Specific_Liver	chr14	21022921	21024205	11	28.625	1284	49.0958	0.244055	0.440089	0.196034	hyper	0.115521	0.276539	5.47134	0.000337066	968	0.968	FALSE	-0.00627475	0.0518198	1	0.0366168	0.0112948	1	0.0177437	0.603297	1	0.0466532	0.094226	1	0.00571182	0.913571	1	-0.002527	0.165949	1	MIR6717	0	TSS
WD_Specific_Liver	chr14	21085533	21085768	13	51.875	235	34.3835	0.547989	0.652895	0.104906	hyper	0.000352051	0.209448	2.15329	0.0493326	1000	1	FALSE	0.000473484	0.833914	1	0.0210893	0.125456	1	0.0152202	0.487769	1	0.0469186	0.0339163	1	-0.00705455	0.883129	1	-0.000908563	0.589472	1	NDRG2, TMEM253	-14661, -13168	upstream, upstream
WD_Specific_Liver	chr14	24067081	24067188	6	18.875	107	29.3084	0.359951	0.702407	0.342456	hyper	0.154474	0.5305	3.91821	0.00163042	1000	1	FALSE	-0.00478079	0.423485	1	0.0980794	0.000244043	0.448795	0.0686077	0.169477	1	0.0730032	0.116536	1	-0.0919364	0.389249	1	-0.00394607	0.288754	1	CPNE6	-3648	upstream
WD_Specific_Liver	chr14	24067489	24068093	5	15.0625	604	17.1919	0.513407	0.77522	0.261813	hyper	0.116171	0.407469	3.85648	0.00175329	1000	1	FALSE	-0.00454955	0.325707	1	0.0759549	0.000256779	0.472216	0.0555388	0.168003	1	0.0602764	0.104825	1	-0.0545073	0.510187	1	-0.00248699	0.391587	1	CPNE6	-2743	upstream
WD_Specific_Liver	chr14	24131683	24131955	9	20.375	272	35.6691	0.345553	0.559521	0.213969	hyper	0.0955453	0.332395	3.87523	0.001682	1000	1	FALSE	-0.00327835	0.418793	1	0.0490057	0.0117777	1	0.00739016	0.842888	1	0.031435	0.320954	1	-0.02784	0.695713	1	-0.00423424	0.0796731	1	FITM1, PSME1	218, -4202	gene_body, upstream
WD_Specific_Liver	chr14	24132379	24132795	14	45.0625	416	45.7257	0.516827	0.699183	0.182355	hyper	0.0930598	0.271654	4.43352	0.000754493	984	0.984	FALSE	-0.00362972	0.213051	1	0.0561995	1.24165e-05	0.022834	0.0249481	0.355575	1	0.0114971	0.603028	1	-0.0182836	0.737072	1	-0.00272177	0.148877	1	FITM1, PSME1	914, -3362	gene_body, upstream
WD_Specific_Liver	chr14	24171613	24172589	39	122.5	976	-118.06	0.710537	0.506379	-0.204158	hypo	-0.345166	-0.0631543	-3.13951	0.00813361	307	0.307	FALSE	0.0041022	0.408968	1	-0.0590365	0.00415528	1	-0.0101224	0.777985	1	-0.0374396	0.224194	1	0.0510945	0.514469	1	0.0014032	0.605816	1	REC8	0	TSS
WD_Specific_Liver	chr14	24290838	24291503	12	33.75	665	40.2841	0.558863	0.786179	0.227316	hyper	0.0949216	0.359705	3.71208	0.00264008	996	0.996	FALSE	-0.00294082	0.533323	1	0.0745065	0.000249288	0.45844	-0.00979617	0.808748	1	0.0516032	0.146807	1	0.0113073	0.888546	1	-0.0027961	0.323883	1	RABGGTA, NOP9	-19211, -8350	upstream, upstream
WD_Specific_Liver	chr14	24339216	24339475	10	30.4375	259	-25.064	0.45428	0.327102	-0.127179	hypo	-0.23848	-0.015833	-2.5179	0.0288221	1000	1	FALSE	0.00329696	0.137399	1	-0.0230962	0.0871568	1	-0.0162727	0.485929	1	-0.04077	0.0700475	1	0.0377973	0.42276	1	0.00311619	0.0496337	1	ADCY4, RIPK3	-4145, 561	upstream, gene_body
WD_Specific_Liver	chr14	32932532	32932630	5	17.0625	98	16.2146	0.299232	0.490913	0.191681	hyper	0.0489462	0.33446	2.90896	0.0124845	1000	1	FALSE	-0.00500405	0.227213	1	0.0556793	0.00901625	1	-0.0517475	0.154256	1	0.0699471	0.024034	1	0.0134009	0.862663	1	0.000356912	0.897653	1	AKAP6, NPAS3	603260, -6622	downstream, upstream
WD_Specific_Liver	chr14	35332139	35332722	8	20.875	583	-24.7692	0.844953	0.706406	-0.138547	hypo	-0.249347	-0.027733	-2.77937	0.0191776	1000	1	FALSE	0.00232135	0.512353	1	-0.0407417	0.00891785	1	-0.0264279	0.26279	1	-0.019155	0.32405	1	0.0220609	0.702641	1	0.00150333	0.455215	1	PSMA6, NFKBIA	53582, 72032	downstream, downstream
WD_Specific_Liver	chr14	37597362	37599120	65	194.375	1758	-172.959	0.713353	0.543059	-0.170294	hypo	-0.262921	-0.077626	-4.08411	0.00211099	38	0.038	TRUE	0.00383894	0.238729	1	-0.0525012	0.000705327	1	-0.0148689	0.647089	1	-0.0283036	0.314914	1	0.0525545	0.372265	1	0.00121203	0.569029	1	FOXA1	-2242	upstream
WD_Specific_Liver	chr14	54783362	54783916	7	26	554	24.1599	0.615843	0.809557	0.193714	hyper	0.119525	0.267908	5.60204	6.61143e-05	1000	1	FALSE	-0.00289443	0.35954	1	0.0355465	0.0156324	1	0.0106694	0.719801	1	0.0614414	0.0147556	1	-0.00890545	0.867963	1	-0.00235457	0.202999	1	SAMD4A, MIR4308	215751, 94277	gene_body, downstream
WD_Specific_Liver	chr14	61569733	61570079	6	20.75	346	-14.451	0.773133	0.628354	-0.144779	hypo	-0.261366	-0.028181	-2.66323	0.0185455	1000	1	FALSE	0.000855559	0.826652	1	-0.0495534	0.00512767	1	0.0317814	0.434744	1	-0.0122889	0.714823	1	0.0509818	0.428799	1	-0.000357458	0.878259	1	FLJ22447, LOC101927780	-460, 574	upstream, gene_body
WD_Specific_Liver	chr14	68630359	68631209	9	22.3125	850	31.2286	0.583041	0.786301	0.20326	hyper	0.0869043	0.319629	3.84915	0.00274922	1000	1	FALSE	-0.0062524	0.125284	1	0.033497	0.122781	1	0.0158503	0.69219	1	0.062275	0.0798366	1	-0.0743855	0.322594	1	-0.00339098	0.193364	1	LOC100996664	-1572	upstream
WD_Specific_Liver	chr14	68815604	68816048	9	23.9375	444	28.7943	0.309577	0.511459	0.201882	hyper	0.0452525	0.358501	3.08617	0.0190412	1000	1	FALSE	-0.00150271	0.717342	1	0.0176587	0.339089	1	0.0236383	0.580814	1	0.0308971	0.382588	1	0.0439255	0.484359	1	-0.00334611	0.120455	1	ZFP36L1, ACTN1-AS1	-19361, -163633	upstream, upstream
WD_Specific_Liver	chr14	68950852	68951167	10	28.5	315	-32.2393	0.837994	0.711276	-0.126718	hypo	-0.216972	-0.0364547	-3.08834	0.0102684	1000	1	FALSE	0.00154285	0.601148	1	-0.0437367	0.000770097	1	-0.0118934	0.610929	1	-0.0151882	0.454224	1	0.0550645	0.270269	1	0.00123084	0.488895	1	ZFP36L1, ACTN1-AS1	-154609, -28514	upstream, upstream
WD_Specific_Liver	chr14	69931102	69931266	7	25.4375	164	-15.6535	0.882856	0.769787	-0.113069	hypo	-0.197303	-0.0288167	-2.93319	0.0128582	1000	1	FALSE	0.000582413	0.757426	1	-0.021806	0.0846052	1	-0.00722077	0.716627	1	-0.0424207	0.0203591	1	0.0137045	0.761402	1	0.000885734	0.569955	1	SMOC1, LOC646548	51706, -255841	gene_body, upstream
WD_Specific_Liver	chr14	72812316	72813004	16	48.625	688	92.7331	0.513295	0.764547	0.251252	hyper	0.110556	0.391984	3.96666	0.00254231	535	0.535	FALSE	-0.0126007	0.00153909	1	0.058996	0.00291004	1	0.0455377	0.329733	1	0.0637054	0.108639	1	-0.118154	0.106082	1	-0.00302907	0.243781	1	MIR7843, DPF3	295497, 81112	downstream, gene_body
WD_Specific_Liver	chr14	73712706	73713458	20	55.8125	752	-107.878	0.62876	0.334979	-0.293781	hypo	-0.45328	-0.134293	-3.98581	0.0015996	394	0.394	FALSE	0.00332537	0.568702	1	-0.0922992	3.40284e-05	0.0625783	-0.0549536	0.24791	1	-0.0458414	0.285208	1	0.0828218	0.373986	1	0.00273822	0.400097	1	DNAL1, PNMA1	67832, 967	downstream, gene_body
WD_Specific_Liver	chr14	73742791	73743045	4	10.9375	254	-16.4713	0.718836	0.479059	-0.239777	hypo	-0.363156	-0.11637	-4.24619	0.00120236	1000	1	FALSE	0.00441919	0.344608	1	-0.0753294	2.96294e-05	0.0544885	-0.0592317	0.118687	1	-0.0536446	0.115796	1	0.0235082	0.756398	1	0.00227744	0.388767	1	PNMA1, MIR4505	-28366, -15701	upstream, upstream
WD_Specific_Liver	chr14	74551921	74552479	14	47.6875	558	-32.6641	0.807618	0.688966	-0.118652	hypo	-0.212373	-0.0249606	-2.71948	0.0167677	1000	1	FALSE	0.000895535	0.713166	1	-0.0255407	0.0500232	1	0.0114962	0.654381	1	-0.0452339	0.0324802	1	-0.0356545	0.43337	1	0.000890059	0.584075	1	NPC2, LTBP2	-58540, 59852	upstream, gene_body
WD_Specific_Liver	chr14	75333954	75334389	9	28.3125	435	-29.6834	0.724173	0.551737	-0.172436	hypo	-0.314365	-0.030488	-2.65071	0.0213544	1000	1	FALSE	0.0016957	0.68589	1	-0.049108	0.0130394	1	-0.0512301	0.231574	1	-0.0538718	0.192006	1	0.0745064	0.298707	1	0.00230965	0.360266	1	LINC01220, JDP2	39551, -93416	downstream, upstream
WD_Specific_Liver	chr14	75542539	75543548	9	23.0625	1009	-37.7116	0.698108	0.504237	-0.19387	hypo	-0.323918	-0.0638553	-3.33432	0.00783642	999	0.999	FALSE	0.00137257	0.700684	1	-0.055979	0.00320551	1	-0.0484885	0.160207	1	-0.0604596	0.0761096	1	0.0620191	0.379308	1	0.00328431	0.183942	1	BATF, FLVCR2	20099, -35048	gene_body, upstream
WD_Specific_Liver	chr14	77025486	77025918	30	95.0625	432	117.89	0.229707	0.498887	0.26918	hyper	0.114719	0.423701	3.84444	0.00282165	323	0.323	FALSE	-0.00988832	0.0386852	1	0.0507453	0.0177056	1	0.0512699	0.337706	1	0.0709282	0.108489	1	-0.0628282	0.414624	1	-0.00224902	0.407907	1	LINC01629, IRF2BPL	65849, 2781	downstream, gene_body
WD_Specific_Liver	chr14	90508698	90509237	15	41.25	539	-48.4209	0.658661	0.482926	-0.175735	hypo	-0.274364	-0.0771091	-4.14331	0.00358466	965	0.965	FALSE	0.0055477	0.133264	1	-0.0368064	0.0176137	1	-0.0113929	0.763823	1	-0.0287089	0.359843	1	0.00234182	0.966515	1	0.00160874	0.414199	1	LINC00642, LOC105370619	53469, 7972	downstream, downstream
WD_Specific_Liver	chr14	91332516	91332968	8	23.4375	452	32.9942	0.409699	0.606166	0.196467	hyper	0.0617932	0.331147	3.13078	0.0074171	1000	1	FALSE	-0.00501414	0.12386	1	0.0392579	0.0397989	1	0.027423	0.439534	1	0.0736961	0.0279233	1	-0.0631391	0.350637	1	-0.00343828	0.140895	1	GPR68, CCDC88C	-78636, 84876	upstream, gene_body
WD_Specific_Liver	chr14	94569418	94569952	16	56.125	534	49.2271	0.530087	0.739965	0.209878	hyper	0.0832942	0.336426	3.61702	0.00359254	960	0.96	FALSE	-0.00532358	0.197645	1	0.0640715	0.000218071	0.401033	0.00709891	0.847328	1	0.0326014	0.290025	1	-0.0557064	0.421049	1	-0.00231722	0.339106	1	SERPINA4, SERPINA5	7999, -11416	gene_body, upstream
WD_Specific_Liver	chr14	94598029	94598980	15	45.75	951	50.7682	0.331328	0.544391	0.213064	hyper	0.114473	0.31168	4.66053	0.000426758	955	0.955	FALSE	-0.00395738	0.227138	1	0.0368859	0.0410072	1	0.0231536	0.469133	1	0.0845686	0.00795086	1	0.00841909	0.896399	1	-0.00315137	0.153829	1	SERPINA5, SERPINA3	16661, -13396	downstream, upstream
WD_Specific_Liver	chr14	94613572	94615044	24	78.75	1472	91.3995	0.323418	0.614359	0.290941	hyper	0.155413	0.426453	4.65185	0.000488854	539	0.539	FALSE	-0.00277778	0.571222	1	0.0773649	0.000364526	0.670363	0.0566213	0.167739	1	0.0736529	0.0553016	1	-0.0352045	0.683996	1	-0.00280733	0.349829	1	SERPINA3, SERPINA13P	1196, -25680	gene_body, upstream
WD_Specific_Liver	chr14	94680315	94681014	10	27.375	699	63.7499	0.377984	0.651563	0.273579	hyper	0.129414	0.417726	4.24371	0.00180964	833	0.833	FALSE	0.00128215	0.77776	1	0.0649417	0.00072678	1	0.0334918	0.3972	1	0.0633089	0.0593491	1	0.0480936	0.517397	1	-0.000972433	0.713032	1	SERPINA13P, GSC	39591, 89148	downstream, downstream
WD_Specific_Liver	chr14	95261674	95262114	4	9.125	440	17.4826	0.661771	0.825759	0.163989	hyper	0.0974408	0.230579	5.5766	0.000349146	1000	1	FALSE	-0.00310147	0.232452	1	0.033762	0.00236926	1	0.0215208	0.397913	1	0.0495004	0.0196407	1	0.0123127	0.7711	1	-0.00112147	0.448285	1	DICER1, CLMN	-103664, 57794	upstream, gene_body
WD_Specific_Liver	chr14	95360474	95360743	11	30.5625	269	-29.1956	0.585065	0.428344	-0.156721	hypo	-0.281342	-0.0320912	-2.73463	0.0178666	1000	1	FALSE	0.00104544	0.807	1	-0.0510507	0.00443062	1	-0.0243607	0.541306	1	-0.00531714	0.876619	1	0.0236736	0.726828	1	0.00284105	0.221917	1	LOC101929080, LINC00341	30891, 49347	downstream, downstream
WD_Specific_Liver	chr14	96096952	96097890	12	34.8125	938	34.1744	0.294197	0.470061	0.175864	hyper	0.0358188	0.315881	2.69476	0.0174997	1000	1	FALSE	-0.00562869	0.0831836	1	0.0463046	0.0108943	1	0.00877596	0.718539	1	0.0582254	0.010717	1	-0.0299936	0.655087	1	-0.00309111	0.179083	1	C14orf132, BDKRB2	57629, -106907	downstream, upstream
WD_Specific_Liver	chr14	96205485	96206524	11	30.125	1039	-27.069	0.622853	0.481017	-0.141837	hypo	-0.265381	-0.0183327	-2.47123	0.0274425	1000	1	FALSE	0.00416033	0.304246	1	-0.0512481	0.00208266	1	-0.0159749	0.594571	1	-0.0379214	0.158517	1	-0.00644818	0.920906	1	0.00233717	0.289608	1	BDKRB2, BDKRB1	688, -49685	gene_body, upstream
WD_Specific_Liver	chr14	99230686	99231490	23	68.5	804	63.289	0.213604	0.342745	0.129141	hyper	0.060082	0.198218	4.03919	0.00140149	774	0.774	FALSE	-0.00155136	0.504303	1	0.0251518	0.0117602	1	0.00503333	0.796396	1	0.0304529	0.0446715	1	0.0327636	0.367515	1	-0.00102207	0.424839	1	C14orf177, BCL11B	519074, 40223	downstream, gene_body
WD_Specific_Liver	chr14	99602382	99602819	9	26.6875	437	29.259	0.196482	0.391059	0.194577	hyper	0.0781214	0.311032	3.58711	0.00301881	1000	1	FALSE	-0.0010842	0.736702	1	0.0281054	0.101644	1	0.0297426	0.377458	1	0.0727268	0.0224535	1	-0.0221491	0.715971	1	-0.00304207	0.139115	1	SETD3, CCDC85C	-121493, 1571	upstream, gene_body
WD_Specific_Liver	chr14	99737605	99738242	27	99.8125	637	-73.0123	0.406555	0.276308	-0.130248	hypo	-0.227837	-0.0326429	-2.89155	0.0129335	678	0.678	FALSE	0.00228914	0.459686	1	-0.03504	0.00800802	1	0.00509781	0.854207	1	-0.00684286	0.763012	1	0.0105936	0.826439	1	0.0004382	0.799268	1	CYP46A1, EML1	53188, -55165	downstream, upstream
WD_Specific_Liver	chr14	100222565	100223414	9	24.1875	849	-31.5626	0.727459	0.556593	-0.170866	hypo	-0.253081	-0.0886727	-4.52971	0.000692226	1000	1	FALSE	0.00201729	0.503116	1	-0.0445123	0.000487109	0.895794	-0.00980219	0.699961	1	-0.0286221	0.171407	1	-0.0100927	0.842783	1	0.000496076	0.779656	1	DEGS2, YY1	-62890, -15350	upstream, upstream
WD_Specific_Liver	chr14	100677508	100678246	18	60.75	738	-51.625	0.687942	0.537654	-0.150287	hypo	-0.269331	-0.0312554	-2.7373	0.0173913	940	0.94	FALSE	0.00220588	0.559334	1	-0.0559046	0.00062791	1	-0.0374186	0.163763	1	-0.0148896	0.543325	1	0.0528209	0.407541	1	0.00302195	0.170454	1	LINC00523, DLK1	20241, -48618	downstream, upstream
WD_Specific_Liver	chr14	101518792	101519068	11	40.5	276	-26.4048	0.752842	0.602546	-0.150296	hypo	-0.295529	-0.00505727	-2.21977	0.0434834	1000	1	FALSE	0.000120266	0.974964	1	-0.0429115	0.0218295	1	-0.00695628	0.863377	1	-0.0296325	0.421512	1	0.0676864	0.30403	1	0.001357	0.568066	1	LOC100507277, DIO3OS	76717, 36608	downstream, downstream
WD_Specific_Liver	chr14	102510444	102510980	10	25.1875	536	-34.131	0.545433	0.390799	-0.154634	hypo	-0.271588	-0.0376991	-2.87051	0.0136607	1000	1	FALSE	0.00167905	0.627529	1	-0.0452507	0.00465034	1	-0.0494208	0.13744	1	-0.0251346	0.382315	1	0.0886045	0.126671	1	0.00229422	0.269634	1	ANKRD9	-653	upstream
WD_Specific_Liver	chr14	102914773	102915291	16	54.0625	518	57.0707	0.634479	0.78479	0.15031	hyper	0.0166411	0.283992	2.61275	0.0321301	915	0.915	FALSE	-0.00251308	0.445622	1	0.0321268	0.0201491	1	0.0309383	0.332122	1	0.0325514	0.236426	1	-0.05771	0.248261	1	-0.00192796	0.267371	1	TRAF3, AMN	137295, -7364	downstream, upstream
WD_Specific_Liver	chr14	103097286	103098811	36	109.75	1525	100.883	0.483812	0.664972	0.181161	hyper	0.0695877	0.292719	3.53878	0.00409459	421	0.421	FALSE	-0.00242234	0.495032	1	0.0507933	0.000763753	1	0.0412137	0.218734	1	0.0412743	0.184526	1	-0.0839645	0.15056	1	-0.00195382	0.341152	1	EXOC3L4	-1332	upstream
WD_Specific_Liver	chr14	103100251	103100452	9	25.875	201	46.7972	0.295818	0.604563	0.308745	hyper	0.171341	0.446165	4.82035	0.000273964	981	0.981	FALSE	-0.00216333	0.68423	1	0.0809316	0.00019996	0.367726	0.0562475	0.223853	1	0.0554211	0.182538	1	-0.02854	0.745606	1	-0.00262986	0.389616	1	EXOC3L4	108	gene_body
WD_Specific_Liver	chr14	103107379	103108217	27	84.4375	838	101.585	0.560887	0.779501	0.218614	hyper	0.0698602	0.367373	3.2262	0.00786051	438	0.438	FALSE	-0.00959721	0.0316845	1	0.0492506	0.0156222	1	0.0670852	0.119152	1	0.0458425	0.234119	1	-0.0852827	0.246646	1	-0.00385625	0.128821	1	EXOC3L4, TNFAIP2	7236, -18109	gene_body, upstream
WD_Specific_Liver	chr14	103136667	103137233	14	35.25	566	-38.9332	0.864449	0.682297	-0.182152	hypo	-0.266745	-0.0975417	-4.63989	0.0004348	998	0.998	FALSE	0.000820689	0.819122	1	-0.0313529	0.0312456	1	-0.0207683	0.514042	1	-0.0234375	0.368923	1	0.00299545	0.954023	1	0.00148586	0.415796	1	TNFAIP2, LINC00605	10341, 51795	gene_body, downstream
WD_Specific_Liver	chr14	103170300	103170679	9	28.4375	379	49.8437	0.450937	0.696568	0.245631	hyper	0.135663	0.35561	4.81781	0.000321605	967	0.967	FALSE	0.000171216	0.96336	1	0.0598693	0.000678315	1	0.0335896	0.305066	1	0.0697718	0.019205	1	0.00210909	0.975678	1	-0.00329508	0.16438	1	TNFAIP2, LINC00605	43974, 18349	downstream, downstream
WD_Specific_Liver	chr14	103696647	103696786	6	18.3125	139	-16.1864	0.727728	0.611474	-0.116254	hypo	-0.226142	-0.00641803	-2.50592	0.0408418	1000	1	FALSE	0.000230588	0.932333	1	-0.0313417	0.0048691	1	-0.0159279	0.562583	1	-0.00548893	0.812861	1	0.0385409	0.359428	1	0.00230273	0.1045	1	KLC1, ZFYVE21	67460, -18957	gene_body, upstream
WD_Specific_Liver	chr14	103705052	103705529	18	58.9375	477	-46.3291	0.815909	0.691141	-0.124768	hypo	-0.230618	-0.0189021	-2.58381	0.0248372	967	0.967	FALSE	0.00100714	0.717889	1	-0.0194253	0.15523	1	0.0135956	0.613945	1	-0.0368025	0.106937	1	-0.00439182	0.925588	1	0.0013345	0.420521	1	KLC1, ZFYVE21	75865, -10214	downstream, upstream
WD_Specific_Liver	chr14	103894173	103894778	11	32.875	605	30.3116	0.397775	0.575989	0.178214	hyper	0.0453874	0.311099	2.89286	0.0123733	1000	1	FALSE	-0.00441085	0.219102	1	0.0519919	0.00240903	1	0.000645902	0.985036	1	0.0258168	0.371075	1	-0.0341427	0.601325	1	-0.00271191	0.228884	1	PPP1R13B, C14orf2	-46583, 26788	upstream, downstream
WD_Specific_Liver	chr14	103897150	103897501	8	25.1875	351	32.8669	0.491023	0.717327	0.226303	hyper	0.0961705	0.356456	3.74811	0.00234649	1000	1	FALSE	-0.00250273	0.54981	1	0.0524398	0.00889768	1	-0.00949781	0.820168	1	0.0672418	0.0750984	1	0.0849218	0.242243	1	-0.00273425	0.287488	1	PPP1R13B, C14orf2	-49560, 24065	upstream, downstream
WD_Specific_Liver	chr14	104086252	104086493	10	33.3125	241	29.6827	0.355662	0.593718	0.238057	hyper	0.100687	0.375473	3.76146	0.00256221	1000	1	FALSE	-0.00749763	0.155577	1	0.0719888	0.00322528	1	-0.0173885	0.721673	1	0.0606343	0.147478	1	-0.0678918	0.458245	1	-0.00131035	0.686778	1	ASPG	567	gene_body
WD_Specific_Liver	chr14	104091458	104092795	22	65.25	1337	60.679	0.563104	0.763763	0.200659	hyper	0.0924257	0.308881	4.57164	0.00411508	811	0.811	FALSE	-0.0053397	0.101862	1	0.0361544	0.00955481	1	0.020571	0.551719	1	0.051475	0.0685163	1	-0.0108191	0.835132	1	-0.00290741	0.0961783	1	ASPG, MIR203A	5773, -24609	gene_body, upstream
WD_Specific_Liver	chr14	104223260	104224245	23	69.8125	985	-102.927	0.611579	0.42695	-0.184629	hypo	-0.290281	-0.0789852	-4.01905	0.00372326	430	0.43	FALSE	0.00543098	0.115577	1	-0.0324423	0.0228723	1	-0.0245317	0.486556	1	-0.0377496	0.187973	1	0.00973091	0.851705	1	0.00196814	0.270921	1	KIF26A, C14orf180	84538, -355438	downstream, upstream
WD_Specific_Liver	chr14	104280848	104281236	13	57.5	388	52.7381	0.397432	0.606966	0.209534	hyper	0.0667538	0.352306	3.15343	0.00719031	950	0.95	FALSE	-0.00516069	0.255744	1	0.0754025	3.43836e-05	0.0632314	0.0277377	0.425787	1	0.0346379	0.257403	1	0.00811727	0.915523	1	-0.0024977	0.346467	1	KIF26A, C14orf180	142126, -298447	downstream, upstream
WD_Specific_Liver	chr14	104281570	104283425	34	112.5	1855	105.177	0.54456	0.707426	0.162866	hyper	0.075649	0.250111	4.0069	0.00131193	403	0.403	FALSE	-0.00254402	0.384412	1	0.0397109	0.00231318	1	0.0299219	0.289166	1	0.0486811	0.0463945	1	-0.0131882	0.788031	1	-0.00190878	0.267427	1	KIF26A, C14orf180	142848, -296258	downstream, upstream
WD_Specific_Liver	chr14	104659943	104660580	21	66.125	637	-66.712	0.667255	0.503754	-0.163501	hypo	-0.28005	-0.0469304	-3.06358	0.0100608	775	0.775	FALSE	-0.000642542	0.854951	1	-0.0456939	0.00436098	1	-0.0311705	0.215876	1	-0.0657604	0.014916	1	-0.0212855	0.727916	1	0.00162877	0.438868	1	TMEM179, LOC101929634	-55183, 4978	upstream, downstream
WD_Specific_Liver	chr14	104686866	104687161	9	34.375	295	-24.8191	0.826178	0.671265	-0.154913	hypo	-0.251413	-0.0584541	-3.55232	0.00482089	1000	1	FALSE	0.00201727	0.599344	1	-0.0450595	0.00235206	1	-0.00502404	0.873514	1	-0.00383679	0.881445	1	0.00399727	0.943519	1	0.00124222	0.529903	1	INF2	-2444	upstream
WD_Specific_Liver	chr14	104725192	104725720	6	15.5	528	15.9953	0.443588	0.602785	0.159197	hyper	0.0719961	0.246384	3.93129	0.00162196	1000	1	FALSE	-0.00700676	0.02373	1	0.0230009	0.124232	1	0.0040847	0.90789	1	0.0369568	0.217292	1	-0.0437382	0.394232	1	-0.0026911	0.131145	1	ADSSL1, SIVA1	996, -27412	gene_body, upstream
WD_Specific_Liver	chr14	104734939	104735981	21	70.5	1042	79.8625	0.412424	0.660523	0.248099	hyper	0.131531	0.364696	4.56647	0.000444482	652	0.652	FALSE	-0.00497278	0.225294	1	0.0603854	0.00061313	1	0.0684328	0.0812983	1	0.0520996	0.11933	1	-0.0746836	0.277591	1	-0.00337849	0.154599	1	ADSSL1, SIVA1	10743, -17151	gene_body, upstream
WD_Specific_Liver	chr14	104788921	104789500	25	93.9375	579	86.5186	0.558644	0.748154	0.18951	hyper	0.0595747	0.319459	3.24723	0.00869957	583	0.583	FALSE	-0.00618274	0.118874	1	0.054492	0.000593381	1	0.0494191	0.184123	1	0.0342882	0.276288	1	-0.0157236	0.800152	1	-0.00271527	0.206652	1	SIVA1, AKT1	35789, 6243	downstream, gene_body
WD_Specific_Liver	chr14	104799862	104800315	15	44.6875	453	-68.5196	0.430253	0.282355	-0.147898	hypo	-0.215252	-0.0804946	-4.70788	0.000337771	777	0.777	FALSE	0.00319915	0.243705	1	-0.0326872	0.0063627	1	-0.0162831	0.510212	1	-0.0450454	0.0455731	1	-0.0277318	0.540329	1	0.00199702	0.193698	1	AKT1, ZBTB42	-4119, -865	upstream, upstream
WD_Specific_Liver	chr14	104925597	104926687	13	35.875	1090	-31.729	0.785065	0.679894	-0.105171	hypo	-0.189305	-0.021048	-2.71858	0.0184021	1000	1	FALSE	0.00138585	0.558852	1	-0.0355575	0.000525892	0.967115	-0.017571	0.437429	1	0.00431	0.815199	1	0.0223373	0.57186	1	0.000937787	0.50763	1	PLD4, AHNAK2	782, 51670	gene_body, downstream
WD_Specific_Liver	chr14	105055396	105056867	47	163.5	1471	156.735	0.6857	0.840418	0.154717	hyper	0.0816171	0.227803	4.64254	0.000661421	129	0.129	FALSE	-0.00675201	0.0374772	1	0.042745	0.0050213	1	-0.0176519	0.617141	1	0.0320718	0.282524	1	0.00534909	0.925239	1	-0.000999199	0.617882	1	CDCA4, GPR132	-34308, 8683	upstream, gene_body
WD_Specific_Liver	chr14	105064118	105064876	13	35.375	758	-40.3316	0.675938	0.530554	-0.145384	hypo	-0.216455	-0.0742913	-4.76556	0.00166258	994	0.994	FALSE	0.00374164	0.244169	1	-0.0303947	0.0145483	1	-0.00605301	0.850244	1	-0.0341221	0.187074	1	-0.0155464	0.732275	1	0.00197652	0.207427	1	CDCA4, GPR132	-43030, 674	upstream, gene_body
WD_Specific_Liver	chr14	105153208	105153613	11	39.8125	405	30.2571	0.6078	0.726125	0.118326	hyper	0.0049306	0.231729	2.46052	0.0429682	1000	1	FALSE	-0.00226441	0.371896	1	0.0253232	0.0307863	1	0.0212437	0.427041	1	0.00489929	0.821758	1	-0.0266064	0.51998	1	-0.00244237	0.0870816	1	MIR6765	-2344	upstream
WD_Specific_Liver	chr14	105336271	105336582	8	24.4375	311	20.8649	0.839098	0.948562	0.109464	hyper	0.0446043	0.174296	4.17587	0.00643682	1000	1	FALSE	-0.00348643	0.116427	1	0.0216892	0.019582	1	0.000462295	0.984455	1	0.0254314	0.193167	1	-0.000894545	0.978855	1	-0.0017793	0.122117	1	BRF1, TEX22	-20694, -62000	upstream, upstream
WD_Specific_Liver	chr14	105411691	105411905	9	22.625	214	-21.7239	0.467898	0.347503	-0.120395	hypo	-0.237433	-0.00338011	-2.34906	0.0449949	1000	1	FALSE	0.000133752	0.97179	1	-0.0216824	0.145199	1	0.0164732	0.635208	1	-0.0132518	0.645917	1	-0.00600273	0.908917	1	0.00137973	0.445477	1	TEX22, MTA1	13109, -7943	gene_body, upstream
WD_Specific_Liver	chr14	105421458	105422407	19	58	949	-60.8267	0.841161	0.707837	-0.133324	hypo	-0.227671	-0.0389823	-3.0702	0.00944989	857	0.857	FALSE	0.00298034	0.281092	1	-0.0407083	0.00200917	1	-0.00901257	0.759342	1	-0.0228621	0.36809	1	0.05284	0.278026	1	0.000953085	0.589869	1	LOC100507437	-1719	upstream
WD_Specific_Liver	chr14	105473522	105473951	8	19.5	429	-46.8325	0.399276	0.173965	-0.22531	hypo	-0.346721	-0.103872	-4.27804	0.00268951	981	0.981	FALSE	0.00348201	0.416509	1	-0.0460571	0.00991682	1	-0.00701694	0.87407	1	-0.0522611	0.163632	1	0.0218673	0.74162	1	0.00209404	0.361307	1	CRIP2, CRIP1	585, -12968	gene_body, upstream
WD_Specific_Liver	chr14	105492118	105492314	8	28.0625	196	37.594	0.268439	0.614789	0.34635	hyper	0.199107	0.493607	5.07498	0.000204607	999	0.999	FALSE	-0.00489565	0.459006	1	0.0945423	0.000398298	0.732471	0.0459044	0.409385	1	0.07225	0.158984	1	-0.0414018	0.698459	1	-0.00393261	0.284286	1	C14orf80, TMEM121	2264, -34301	gene_body, upstream
WD_Specific_Liver	chr14	105495152	105495891	9	33.25	739	39.6033	0.356096	0.768281	0.412184	hyper	0.254357	0.570003	5.62854	7.51056e-05	997	0.997	FALSE	-0.00211653	0.724675	1	0.0846994	0.00244398	1	0.0395027	0.45948	1	0.0936925	0.0579813	1	-0.0190318	0.860693	1	-0.00577044	0.111205	1	C14orf80, TMEM121	5298, -30724	gene_body, upstream
WD_Specific_Liver	chr14	105496915	105498022	29	90.875	1107	132.027	0.374066	0.75905	0.384984	hyper	0.233442	0.536525	5.61334	0.000176547	250	0.25	FALSE	-0.00541498	0.384309	1	0.0847849	0.0020271	1	0.0864694	0.132798	1	0.0879686	0.0962219	1	-0.0327418	0.757297	1	-0.00574576	0.107864	1	C14orf80, TMEM121	7061, -28593	gene_body, upstream
WD_Specific_Liver	chr14	105529086	105529606	52	188.312	520	-181.627	0.611467	0.427795	-0.183671	hypo	-0.277394	-0.0899596	-4.20677	0.000893728	68	0.068	FALSE	0.00410908	0.263077	1	-0.0385002	0.0184597	1	-0.038576	0.24914	1	-0.0450525	0.14192	1	0.00721909	0.905667	1	0.00519045	0.00622158	1	LOC105370697	-2248	upstream
WD_Specific_Liver	chr14	105529909	105530203	9	27.0625	294	-39.0839	0.728831	0.508082	-0.220749	hypo	-0.324924	-0.116569	-4.54635	0.000461256	999	0.999	FALSE	0.00746721	0.0775304	1	-0.0533419	0.00661701	1	-0.0651448	0.138261	1	-0.0552579	0.178334	1	0.0893764	0.21979	1	0.00327843	0.192717	1	LOC105370697	-1651	upstream
WD_Specific_Liver	chr15	40055601	40056742	9	22.25	1141	34.1502	0.397488	0.555148	0.15766	hyper	0.0568582	0.258408	3.35585	0.00472629	1000	1	FALSE	-0.00136725	0.6131	1	0.043519	0.00457126	1	0.00786776	0.782383	1	0.0254186	0.318463	1	-0.0392573	0.497075	1	-0.00115987	0.56578	1	SRP14, BMF	-16399, 52142	upstream, downstream
WD_Specific_Liver	chr15	40280010	40280594	33	126.438	584	95.3895	0.377788	0.549095	0.171307	hyper	0.0575813	0.285012	3.23091	0.00603948	464	0.464	FALSE	-0.00139246	0.688834	1	0.0520345	0.000828675	1	0.0071071	0.805453	1	0.0510639	0.0555234	1	-0.00289636	0.961981	1	-0.00146516	0.490585	1	C15orf56, ANKRD63	-27101, 1992	upstream, gene_body
WD_Specific_Liver	chr15	40775923	40776969	13	37.0625	1046	53.1129	0.526037	0.73072	0.204684	hyper	0.104193	0.305161	4.39877	0.000712958	958	0.958	FALSE	-0.00271993	0.431839	1	0.0546525	0.000165601	0.304539	0.0617743	0.0624331	1	0.0373154	0.222882	1	-0.0643364	0.267009	1	-0.00359217	0.0694142	1	C15orf62, ZFYVE19	5963, -30106	downstream, upstream
WD_Specific_Liver	chr15	40908046	40908434	8	22.8125	388	39.0881	0.544465	0.762521	0.218055	hyper	0.135736	0.300404	5.69387	6.08953e-05	999	0.999	FALSE	-0.00572539	0.103453	1	0.0387076	0.0181012	1	0.0101197	0.76433	1	0.0679729	0.0130602	1	-0.0280791	0.640877	1	-0.00206155	0.319405	1	LOC105370943, DLL4	1238, -20898	gene_body, upstream
WD_Specific_Liver	chr15	40936266	40937155	33	125.5	889	136.401	0.607821	0.802755	0.194934	hyper	0.0951356	0.294751	4.50089	0.00197945	230	0.23	FALSE	-0.00590434	0.0439474	1	0.0390541	0.00439718	1	0.0213852	0.456301	1	0.0605768	0.00943495	1	0.00665	0.898293	1	-0.00302974	0.0820566	1	DLL4, CHAC1	6934, -16282	gene_body, upstream
WD_Specific_Liver	chr15	40952417	40952656	6	20.375	239	37.3149	0.598263	0.864005	0.265741	hyper	0.0892186	0.442248	3.73107	0.0106748	1000	1	FALSE	-0.00642573	0.17617	1	0.0476291	0.0135319	1	0.0601055	0.211982	1	0.0438004	0.269658	1	-0.00804455	0.911663	1	-0.00334669	0.167506	1	CHAC1	-781	upstream
WD_Specific_Liver	chr15	41894225	41895240	17	47.875	1015	-60.996	0.658437	0.494977	-0.16346	hypo	-0.259462	-0.067551	-3.65528	0.00260442	894	0.894	FALSE	0.0022887	0.498503	1	-0.0413612	0.00695725	1	0.013724	0.67481	1	-0.0518064	0.0636144	1	-0.0155018	0.784485	1	0.000314816	0.875295	1	SPTBN5	-148	upstream
WD_Specific_Liver	chr15	45139942	45140307	5	13.125	365	16.0277	0.700353	0.822384	0.122031	hyper	0.0462967	0.197797	3.52334	0.00440091	1000	1	FALSE	-0.00432837	0.0877769	1	0.0308017	0.011125	1	-0.00512404	0.836312	1	0.0349564	0.0837844	1	0.0152073	0.732054	1	-0.000894715	0.567485	1	DUOXA1, SHF	-10065, 60868	upstream, downstream
WD_Specific_Liver	chr15	52112200	52112758	36	113.062	558	-84.7418	0.215475	0.113046	-0.10243	hypo	-0.165133	-0.039714	-3.60794	0.00430626	460	0.46	FALSE	0.00420521	0.0864494	1	-0.022114	0.0292743	1	0.00208907	0.928805	1	-0.003285	0.864418	1	0.00594091	0.873683	1	0.00268766	0.0255607	1	BCL2L10	17	gene_body
WD_Specific_Liver	chr15	60396206	60396662	11	35.3125	456	-40.3043	0.836351	0.661847	-0.174503	hypo	-0.303213	-0.0457541	-2.96174	0.0121787	997	0.997	FALSE	-0.000334443	0.940832	1	-0.0615658	0.000427543	0.786251	-0.0518929	0.137485	1	-0.00585679	0.842014	1	0.0314918	0.647827	1	0.00311672	0.19082	1	FOXB1, ANXA2	391985, 1324	downstream, gene_body
WD_Specific_Liver	chr15	60752416	60752713	7	18.75	297	32.2057	0.387734	0.602748	0.215015	hyper	0.0774516	0.352582	3.39285	0.00510347	1000	1	FALSE	-0.00617285	0.077214	1	0.0339714	0.0725368	1	0.00807596	0.829823	1	0.04285	0.157409	1	-0.0651636	0.321864	1	-0.00275223	0.232643	1	RORA-AS2, RORA	70848, 476590	downstream, gene_body
WD_Specific_Liver	chr15	64718352	64718974	9	27.5	622	-32.2054	0.842319	0.682749	-0.15957	hypo	-0.237053	-0.0821	-4.46495	0.000689705	1000	1	FALSE	0.00208456	0.37975	1	-0.0281777	0.0318292	1	-0.015512	0.534815	1	-0.0534454	0.0161928	1	0.00780545	0.86664	1	0.00172971	0.29037	1	OAZ2, MIR1272	-15071, 43541	upstream, downstream
WD_Specific_Liver	chr15	64776437	64776663	16	57.5625	226	-39.8702	0.708475	0.57426	-0.134215	hypo	-0.251937	-0.0164899	-2.44804	0.0283362	994	0.994	FALSE	0.0044014	0.238555	1	-0.0476356	0.00133395	1	-0.019235	0.570075	1	-0.0284546	0.344351	1	0.0592409	0.299411	1	0.00240738	0.223699	1	RBPMS2	-866	upstream
WD_Specific_Liver	chr15	65395680	65397077	59	208.625	1397	-206.386	0.663624	0.435868	-0.227755	hypo	-0.355152	-0.100374	-3.83887	0.00184196	62	0.062	FALSE	0.00279689	0.564454	1	-0.0681881	0.000203366	0.373991	-0.031471	0.455902	1	-0.0558304	0.129048	1	0.05363	0.466262	1	0.000823075	0.751564	1	IGDCC3, IGDCC4	-17640, 25995	upstream, gene_body
WD_Specific_Liver	chr15	66621409	66622007	16	61.5	598	-53.3949	0.762963	0.599016	-0.163947	hypo	-0.262529	-0.0653707	-3.70794	0.00408614	950	0.95	FALSE	-0.00157173	0.555762	1	-0.028512	0.047667	1	-0.0283317	0.286439	1	-0.0446721	0.0790591	1	-0.00661364	0.896917	1	0.00319768	0.0636763	1	LINC01169, SMAD6	39220, -80328	gene_body, upstream
WD_Specific_Liver	chr15	66760809	66761622	11	31.5625	813	-28.7079	0.689906	0.510292	-0.179615	hypo	-0.293618	-0.0655948	-3.54271	0.005908	1000	1	FALSE	0.0024075	0.577625	1	-0.0513293	0.00782321	1	0.019077	0.531182	1	-0.0528114	0.0804102	1	-0.03378	0.640136	1	0.00318785	0.195779	1	SMAD6, LOC102723481	58474, 194893	gene_body, downstream
WD_Specific_Liver	chr15	69059063	69059683	10	38	620	25.6863	0.399187	0.509204	0.110018	hyper	0.00426985	0.215763	2.41341	0.0432901	1000	1	FALSE	-0.0014253	0.567362	1	0.0232313	0.0597656	1	-0.00769836	0.766189	1	0.0180764	0.419049	1	-0.00615909	0.889391	1	-0.00160806	0.289005	1	NOX5, EWSAT1	128564, -21166	downstream, upstream
WD_Specific_Liver	chr15	71395766	71396326	9	24.5625	560	37.7763	0.632598	0.846297	0.213699	hyper	0.112179	0.315214	4.90225	0.00139495	999	0.999	FALSE	-0.00555586	0.0844957	1	0.0324543	0.0325439	1	0.0238683	0.436769	1	0.0542121	0.0295734	1	0.00407	0.941464	1	-0.00426375	0.0165849	1	THSD4-AS1, THSD4-AS2	-206707, 295213	upstream, downstream
WD_Specific_Liver	chr15	72196645	72197076	11	35.3125	431	43.0257	0.55637	0.715209	0.158839	hyper	0.0547255	0.262961	3.3395	0.00621323	996	0.996	FALSE	-0.00143276	0.641909	1	0.0165302	0.268718	1	-0.0117158	0.70565	1	0.0485836	0.0661122	1	-0.0104691	0.841082	1	-0.00232246	0.188652	1	MYO9A, GRAMD2	-78546, 719	upstream, gene_body
WD_Specific_Liver	chr15	73956361	73957550	16	59.125	1189	-52.4886	0.808557	0.628671	-0.179886	hypo	-0.275699	-0.0840746	-4.02845	0.00125481	954	0.954	FALSE	0.000774207	0.832893	1	-0.0376729	0.0123267	1	-0.0182393	0.442401	1	-0.0471732	0.0263795	1	-0.0395155	0.485957	1	0.00176083	0.360017	1	LOXL1-AS1, PML	-28113, -37122	upstream, upstream
WD_Specific_Liver	chr15	74235752	74236614	10	35.5625	862	-35.4207	0.863813	0.725485	-0.138328	hypo	-0.214487	-0.0621127	-3.97891	0.00202353	1000	1	FALSE	0.00519335	0.0617678	1	-0.0236441	0.0416835	1	-0.00777377	0.756005	1	-0.0344911	0.0901081	1	-0.01245	0.767708	1	0.00136878	0.342633	1	CCDC33	0	TSS
WD_Specific_Liver	chr15	74787658	74787948	6	19.5	290	-14.6682	0.668068	0.534083	-0.133986	hypo	-0.259129	-0.00886466	-2.31249	0.037701	1000	1	FALSE	0.00592283	0.104672	1	-0.0483508	0.00609419	1	0.00404754	0.913688	1	-0.0400946	0.24682	1	0.0580118	0.374565	1	0.00152712	0.506998	1	CSK, MIR4513	5575, 809	gene_body, downstream
WD_Specific_Liver	chr15	74818815	74819260	9	30.8125	445	-42.2789	0.810767	0.590542	-0.220224	hypo	-0.333171	-0.107249	-4.20812	0.0010069	999	0.999	FALSE	0.00577222	0.171085	1	-0.0448408	0.0172276	1	-0.0333443	0.447223	1	-0.0559636	0.142585	1	0.0313436	0.646294	1	0.00477229	0.0361814	1	LMAN1L, CPLX3	5963, -7349	gene_body, upstream
WD_Specific_Liver	chr15	75203154	75203312	7	20.25	158	-34.1905	0.448555	0.212447	-0.236108	hypo	-0.431307	-0.0408193	-2.60649	0.0214355	1000	1	FALSE	0.00557105	0.343563	1	-0.0690672	0.00819429	1	-0.00117814	0.982756	1	-0.0969246	0.0376608	1	0.00661455	0.945848	1	0.00370963	0.268417	1	C15orf39, LOC105376731	1275, 26378	gene_body, downstream
WD_Specific_Liver	chr15	75666822	75666926	5	21.5	104	-11.7591	0.791233	0.668762	-0.122471	hypo	-0.223826	-0.0211745	-2.61257	0.0215271	1000	1	FALSE	0.00415192	0.228107	1	-0.027345	0.0580111	1	0.0117251	0.733537	1	-0.0115229	0.680521	1	0.0112155	0.823404	1	0.000789731	0.660209	1	SNX33, CSPG4	17816, 45922	downstream, downstream
WD_Specific_Liver	chr15	75694427	75695892	20	57.8125	1465	-53.9234	0.683371	0.519716	-0.163655	hypo	-0.285345	-0.0419614	-2.91703	0.0124341	925	0.925	FALSE	0.00238405	0.544018	1	-0.0393131	0.030349	1	-0.0135186	0.709709	1	-0.0458164	0.150481	1	0.0349618	0.596618	1	0.00276204	0.22027	1	SNX33, CSPG4	45421, 16956	downstream, gene_body
WD_Specific_Liver	chr15	75731400	75732072	14	39.6875	672	-37.1336	0.674193	0.550572	-0.123621	hypo	-0.222583	-0.0246766	-2.71636	0.0184566	997	0.997	FALSE	-3.45067e-05	0.991561	1	-0.027956	0.0866469	1	0.018929	0.522484	1	-0.0512364	0.0542719	1	0.0107555	0.85026	1	0.00256513	0.193844	1	ODF3L1, DNM1P35	7423, 8005	downstream, gene_body
WD_Specific_Liver	chr15	77630778	77631456	14	42.375	678	-49.2905	0.58526	0.442455	-0.142805	hypo	-0.242194	-0.0434058	-3.09804	0.00831881	976	0.976	FALSE	0.00172016	0.594304	1	-0.0503812	0.00094983	1	0.0127464	0.657303	1	0.00171786	0.941286	1	-0.0139245	0.816674	1	-0.000352396	0.865955	1	LOC101929457, LINGO1-AS1	105184, -10307	downstream, upstream
WD_Specific_Liver	chr15	77991761	77992067	5	19.0625	306	19.1894	0.430228	0.610344	0.180116	hyper	0.0552092	0.304984	3.14481	0.00853167	1000	1	FALSE	-0.00299377	0.529403	1	0.0393218	0.0452635	1	0.0061235	0.863735	1	0.0216764	0.4622	1	-0.02443	0.73418	1	-0.00394229	0.097099	1	LOC645752, LOC91450	-64915, 2158	upstream, downstream
WD_Specific_Liver	chr15	78811782	78812280	16	41.3125	498	-73.2198	0.553332	0.353626	-0.199706	hypo	-0.265116	-0.134311	-6.58326	1.59155e-05	780	0.78	FALSE	0.00688249	0.021526	1	-0.0485756	0.000651688	1	-0.0162306	0.609635	1	-0.0505939	0.0679836	1	0.0461209	0.40573	1	0.0019561	0.313811	1	ADAMTS7	-319	upstream
WD_Specific_Liver	chr15	80173504	80175049	17	52.125	1545	55.8721	0.507428	0.727801	0.220373	hyper	0.130453	0.310314	5.32925	0.000169313	927	0.927	FALSE	-0.00651546	0.0374952	1	0.0478485	0.00183654	1	0.0323732	0.27107	1	0.0687504	0.00772747	1	-0.00681818	0.908071	1	-0.00304367	0.129971	1	FAH, LINC01314	20614, 77212	gene_body, downstream
WD_Specific_Liver	chr15	84884098	84884475	7	21.625	377	31.1359	0.465873	0.685113	0.21924	hyper	0.0534087	0.385005	3.07344	0.0161234	1000	1	FALSE	-0.00816069	0.0249294	1	0.0601893	0.000892089	1	0.0138093	0.732165	1	0.0375157	0.269616	1	-0.0346109	0.625401	1	-0.00192697	0.434361	1	SLC28A1	-185	upstream
WD_Specific_Liver	chr15	87955410	87955776	5	16.5625	366	11.2557	0.57017	0.684941	0.114771	hyper	0.0386723	0.190888	3.23702	0.00601783	1000	1	FALSE	-0.00405425	0.0852631	1	0.0263698	0.0215306	1	0.0107546	0.676342	1	0.0266311	0.240112	1	-0.0246973	0.546851	1	-0.00111419	0.443072	1	LINC00052, NTRK3-AS1	378482, -296953	downstream, upstream
WD_Specific_Liver	chr15	89463528	89463755	3	10.5	227	9.67757	0.696304	0.827581	0.131276	hyper	0.0213093	0.241237	2.69078	0.0242617	1000	1	FALSE	-0.00577304	0.0426878	1	0.0334122	0.0141784	1	0.0175579	0.54128	1	0.0338193	0.170257	1	-0.0329927	0.506694	1	-0.0024578	0.149891	1	MIR9-3, RHCG	95512, 32858	downstream, downstream
WD_Specific_Liver	chr15	89665567	89666048	25	69	481	-146.903	0.619375	0.264201	-0.355174	hypo	-0.55843	-0.151884	-3.77791	0.0023353	196	0.196	FALSE	0.00516073	0.463964	1	-0.0945418	0.000837453	1	-0.0192311	0.768241	1	-0.0461907	0.384271	1	0.0414373	0.706474	1	0.00227888	0.556029	1	KIF7, PLIN1	-10116, 13369	upstream, gene_body
WD_Specific_Liver	chr15	89804290	89804586	8	23.5	296	25.3398	0.330099	0.578439	0.248339	hyper	0.10293	0.39375	3.66396	0.00256414	1000	1	FALSE	-0.00583906	0.167501	1	0.0586069	0.00731596	1	0.0898055	0.0319977	1	0.0473764	0.221919	1	-0.162036	0.0326817	1	-0.00472628	0.0853222	1	MESP2, ANPEP	27933, 10254	downstream, gene_body
WD_Specific_Liver	chr15	89805048	89805302	6	17.75	254	21.0812	0.30908	0.583573	0.274493	hyper	0.145319	0.403687	4.55828	0.000448683	1000	1	FALSE	-0.00426267	0.243231	1	0.0537876	0.010277	1	0.0546339	0.115134	1	0.0718104	0.0244217	1	-0.08115	0.281627	1	-0.00323151	0.225604	1	MESP2, ANPEP	28691, 9538	downstream, gene_body
WD_Specific_Liver	chr15	90930557	90930956	9	26.6875	399	33.1563	0.305252	0.465172	0.15992	hyper	0.0468298	0.272977	3.26425	0.0115428	1000	1	FALSE	-0.00213665	0.524347	1	0.0279877	0.0477484	1	-0.00474317	0.878989	1	0.0153429	0.539676	1	0.0299364	0.55042	1	-0.0018251	0.296109	1	UNC45A	378	gene_body
WD_Specific_Liver	chr15	93027687	93029730	33	102.625	2043	136.881	0.487878	0.678701	0.190823	hyper	0.113411	0.268222	5.32289	0.000135906	227	0.227	FALSE	-0.00505645	0.0471087	1	0.0429415	0.00067741	1	0.0506443	0.0371927	1	0.0606643	0.00639238	1	-0.0101509	0.838961	1	-0.00274339	0.103156	1	MIR3175, RGMA	123289, 59484	downstream, downstream
WD_Specific_Liver	chr15	98951459	98951614	6	17	155	21.409	0.634988	0.767354	0.132367	hyper	0.0255069	0.239153	2.68447	0.0191488	1000	1	FALSE	-0.00365364	0.340097	1	0.0510791	0.000425941	0.783305	0.0220284	0.53301	1	0.0135661	0.639944	1	-0.0363455	0.523911	1	-0.00141387	0.481543	1	MIR4714, PGPEP1L	167034, 56181	downstream, downstream
WD_Specific_Liver	chr15	99105435	99106614	93	298.812	1179	-291.973	0.222349	0.097304	-0.125045	hypo	-0.205753	-0.0443133	-3.53438	0.0069474	20	0.02	TRUE	0.000633287	0.791263	1	-0.0316801	0.000879472	1	-0.034882	0.108729	1	-0.0153657	0.426078	1	0.0223173	0.554829	1	0.00180203	0.156657	1	SYNM, LRRC28	356, -144747	gene_body, upstream
WD_Specific_Liver	chr15	99123637	99124586	13	30.1875	949	-43.1928	0.64753	0.463583	-0.183947	hypo	-0.312894	-0.0550394	-3.06755	0.00855733	992	0.992	FALSE	0.00424958	0.234846	1	-0.0518313	0.00452498	1	-0.0217454	0.467282	1	-0.0650414	0.0335098	1	0.0129827	0.851079	1	0.00177947	0.457689	1	SYNM, LRRC28	18558, -126775	gene_body, upstream
WD_Specific_Liver	chr15	99983682	99984379	17	44.75	697	-52.7285	0.742513	0.579062	-0.163451	hypo	-0.253657	-0.0732359	-3.91573	0.00178477	947	0.947	FALSE	-0.000149683	0.965027	1	-0.0377098	0.00763766	1	-0.00970984	0.730751	1	-0.0553214	0.0219837	1	-0.00477818	0.927706	1	0.00142941	0.435209	1	DNM1P46, ADAMTS17	-176755, 357599	upstream, gene_body
WD_Specific_Liver	chr15	101052119	101052497	5	17.5625	378	12.9161	0.746133	0.855263	0.109131	hyper	0.0368193	0.181434	3.40057	0.00757203	1000	1	FALSE	-0.00566111	0.0259907	1	0.02642	0.0250737	1	-0.00324863	0.91041	1	-0.0039075	0.867782	1	-0.04324	0.306569	1	-0.00193297	0.187123	1	LOC101927751, CHSY1	-132836, 199435	upstream, downstream
WD_Specific_Liver	chr15	101320377	101321178	17	52.125	801	-65.4675	0.820948	0.634328	-0.18662	hypo	-0.261272	-0.111935	-5.48281	0.000173729	862	0.862	FALSE	0.00244957	0.427311	1	-0.0545	4.85278e-05	0.0892426	0.00325246	0.913723	1	-0.0273157	0.265739	1	0.0362636	0.505718	1	-4.63731e-05	0.981161	1	LOC100507472, PCSK6-AS1	-11073, -13258	upstream, upstream
WD_Specific_Liver	chr15	101446975	101448144	24	76.0625	1169	75.4605	0.494085	0.728159	0.234074	hyper	0.0497493	0.418404	2.81645	0.017703	752	0.752	FALSE	-0.00894062	0.0527607	1	0.060812	0.00645208	1	0.0159639	0.706912	1	0.0820514	0.0298218	1	-0.0319273	0.703551	1	-0.00199579	0.492774	1	PCSK6-AS1, PCSK6	112539, 41840	downstream, gene_body
WD_Specific_Liver	chr15	101482694	101483275	11	30.5625	581	55.5483	0.618073	0.847685	0.229613	hyper	0.0740662	0.385107	3.4934	0.0101423	941	0.941	FALSE	-0.00811669	0.0358138	1	0.0408186	0.0173218	1	0.0775066	0.0592538	1	0.0742943	0.035927	1	0.00193091	0.975012	1	-0.00233182	0.281625	1	PCSK6-AS1, PCSK6	148258, 6709	downstream, gene_body
WD_Specific_Liver	chr15	101490087	101490319	15	52.3125	232	44.9227	0.511007	0.644932	0.133924	hyper	0.0517602	0.2161	3.60221	0.00437546	988	0.988	FALSE	-0.00302438	0.128395	1	0.0232782	0.0408414	1	0.0171612	0.415405	1	0.0315011	0.0994951	1	-0.0148845	0.720535	1	-0.00135242	0.339033	1	PCSK6	-103	upstream
WD_Specific_Liver	chr15	101578143	101578947	10	30.625	804	36.3725	0.469352	0.581291	0.111939	hyper	0.0194811	0.204439	2.60367	0.0212121	999	0.999	FALSE	-0.00284897	0.271588	1	0.00885044	0.541749	1	-0.0330459	0.221014	1	0.0425425	0.0832143	1	0.00300636	0.951878	1	-0.00126314	0.463328	1	PCSK6, TM2D3	-88159, 73444	upstream, downstream
WD_Specific_Liver	chr16	77318	77649	17	45	331	-71.4238	0.610443	0.372299	-0.238144	hypo	-0.409323	-0.066977	-3.01532	0.0102458	844	0.844	FALSE	0.00441113	0.425116	1	-0.0879119	5.3819e-05	0.0989732	-0.0322803	0.477201	1	-0.0273811	0.490327	1	0.0878782	0.326119	1	0.00248985	0.42971	1	RHBDF1, MPG	-4687, 300	upstream, gene_body
WD_Specific_Liver	chr16	598911	599265	11	43.0625	354	42.8096	0.601921	0.829044	0.227123	hyper	0.0195535	0.434713	2.63254	0.0363816	1000	1	FALSE	-0.0123876	0.00820871	1	0.0565589	0.0140608	1	-0.0430415	0.427049	1	0.082595	0.0620792	1	0.0201755	0.810448	1	0.000722418	0.80754	1	RAB40C, WFIKKN1	9555, -31746	gene_body, upstream
WD_Specific_Liver	chr16	629273	629873	17	57.6875	600	89.2018	0.288153	0.530338	0.242185	hyper	0.124183	0.360217	4.40301	0.000605997	637	0.637	FALSE	-0.0032394	0.423726	1	0.0675415	9.42552e-05	0.173335	0.0330077	0.256703	1	0.0444636	0.0962915	1	-0.0201955	0.777057	1	-0.00279272	0.254751	1	WFIKKN1	-1138	upstream
WD_Specific_Liver	chr16	646782	648073	26	76.6875	1291	80.8182	0.364731	0.599376	0.234645	hyper	0.0876421	0.381631	3.51039	0.00483184	706	0.706	FALSE	-0.00331638	0.497596	1	0.0723869	0.000632765	1	0.0504962	0.269124	1	0.0545921	0.190822	1	-0.0920055	0.262659	1	-0.00381015	0.182757	1	WDR90	-1289	upstream
WD_Specific_Liver	chr16	969995	970223	10	31.5625	228	-27.594	0.515254	0.39138	-0.123875	hypo	-0.222901	-0.0248723	-2.71023	0.0181855	1000	1	FALSE	-0.000574361	0.830122	1	-0.0370314	0.0086676	1	0.00223661	0.933277	1	-0.00522714	0.810249	1	0.0235364	0.643672	1	0.00115696	0.526816	1	LMF1-AS1, SOX8	48963, -11584	downstream, upstream
WD_Specific_Liver	chr16	972461	972651	10	30.6875	190	-23.3139	0.878043	0.772216	-0.105827	hypo	-0.193216	-0.0184511	-2.60374	0.0211548	1000	1	FALSE	0.00660955	0.0332502	1	-0.0116305	0.412495	1	0.00495847	0.885758	1	-0.0322911	0.238997	1	-0.0150364	0.751847	1	0.000515379	0.762074	1	LMF1-AS1, SOX8	51429, -9156	downstream, upstream
WD_Specific_Liver	chr16	997460	998155	22	63.5625	695	-85.3547	0.594462	0.46168	-0.132782	hypo	-0.210428	-0.055145	-3.6737	0.0025666	682	0.682	FALSE	0.00180329	0.503086	1	-0.0222317	0.0708247	1	-0.011176	0.635639	1	-2.14286e-05	0.999102	1	0.00835182	0.846876	1	0.00242582	0.100135	1	LMF1, SSTR5	-16142, -74600	upstream, upstream
WD_Specific_Liver	chr16	1145491	1146077	11	33.125	586	-29.4873	0.790943	0.649574	-0.14137	hypo	-0.238954	-0.0437658	-3.17672	0.00851356	1000	1	FALSE	0.000417005	0.903541	1	-0.0467013	0.000554992	1	-0.00594262	0.827013	1	-0.00203	0.926209	1	-0.00144091	0.978817	1	0.000942865	0.613979	1	C1QTNF8, CACNA1H	-49247, -7163	upstream, upstream
WD_Specific_Liver	chr16	1183183	1183375	10	24.9375	192	-28.9521	0.667248	0.535233	-0.132014	hypo	-0.243681	-0.020339	-2.53911	0.0238278	1000	1	FALSE	0.00293777	0.376991	1	-0.0504301	0.000340473	0.62613	0.0175923	0.558705	1	-0.000281786	0.990766	1	0.0295864	0.591592	1	-0.000207195	0.916382	1	CACNA1H, TPSG1	29943, 41879	gene_body, downstream
WD_Specific_Liver	chr16	1183994	1184783	19	55.625	789	61.6942	0.556437	0.762955	0.206519	hyper	0.0643478	0.348619	3.40281	0.0105992	929	0.929	FALSE	-0.00472391	0.253312	1	0.0378039	0.0281019	1	0.0117071	0.793259	1	0.0455668	0.206973	1	0.0449655	0.461501	1	0.00101975	0.639598	1	CACNA1H, TPSG1	30754, 40471	gene_body, downstream
WD_Specific_Liver	chr16	1271399	1272259	16	50	860	-49.7726	0.67054	0.525875	-0.144665	hypo	-0.220129	-0.0692239	-4.20459	0.00137829	992	0.992	FALSE	0.00353921	0.182652	1	-0.0403618	0.000194083	0.356918	-0.00420273	0.87373	1	-0.0123275	0.560268	1	0.00108182	0.980159	1	-0.000974088	0.524164	1	TPSD1, UBE2I	15128, -36893	downstream, upstream
WD_Specific_Liver	chr16	1300614	1300660	6	23.875	46	21.2542	0.153931	0.327966	0.174035	hyper	0.0401219	0.308005	2.79376	0.0146293	1000	1	FALSE	-0.00230635	0.427047	1	0.0391534	0.0434676	1	0.0691361	0.011929	1	0.0401482	0.184976	1	-0.112487	0.0894643	1	-0.00477127	0.0381182	1	TPSD1, UBE2I	44343, -8492	downstream, upstream
WD_Specific_Liver	chr16	1543587	1543844	8	26.1875	257	-23.3095	0.673594	0.459109	-0.214485	hypo	-0.354298	-0.074629	-3.32478	0.00571061	1000	1	FALSE	0.00348866	0.436471	1	-0.0535774	0.00523562	1	-0.0030459	0.945126	1	-0.0398625	0.274484	1	0.0164464	0.816238	1	0.00206964	0.408802	1	TMEM204, LOC105371046	14847, -36682	gene_body, upstream
WD_Specific_Liver	chr16	1779786	1780316	19	58.1875	530	57.4399	0.531517	0.731494	0.199977	hyper	0.0705891	0.329378	3.36007	0.00552877	959	0.959	FALSE	-0.00424444	0.262893	1	0.0454468	0.00719624	1	0.0377262	0.337553	1	0.056025	0.0997087	1	0.0141182	0.819835	1	-0.00246005	0.257937	1	NUBP2	-2606	upstream
WD_Specific_Liver	chr16	1792533	1793406	29	100.438	873	85.2672	0.475178	0.758897	0.283719	hyper	0.112577	0.454876	3.74611	0.0045251	643	0.643	FALSE	-0.00372142	0.445041	1	0.0559822	0.00975571	1	0.0447902	0.353076	1	0.0767875	0.0613226	1	-0.0286236	0.722394	1	-0.00321817	0.244242	1	SPSB3, IGFALS	-9953, 1502	upstream, gene_body
WD_Specific_Liver	chr16	1816427	1816706	10	37.125	279	27.7722	0.626339	0.838033	0.211694	hyper	0.0680252	0.355401	3.22008	0.00759139	1000	1	FALSE	-0.00749001	0.0485514	1	0.0636035	0.00042215	0.776334	0.0429667	0.217987	1	0.0602364	0.0643708	1	-0.0151564	0.833355	1	-0.00223418	0.369543	1	IGFALS, FAHD1	-21519, -10517	upstream, upstream
WD_Specific_Liver	chr16	1940334	1941712	31	101.5	1378	213.255	0.346834	0.698381	0.351546	hyper	0.255065	0.448028	8.03635	6.95736e-06	70	0.07	FALSE	-0.00642184	0.172282	1	0.0907033	6.04338e-06	0.0111138	0.0699721	0.104143	1	0.0685786	0.0649257	1	-0.0596382	0.487224	1	-0.00267357	0.378734	1	HS3ST6, MSRB1	-22011, 1581	upstream, gene_body
WD_Specific_Liver	chr16	1979594	1980287	28	84.25	693	-90.4243	0.559096	0.346519	-0.212578	hypo	-0.360506	-0.0646741	-3.23427	0.00979712	603	0.603	FALSE	0.00409019	0.322226	1	-0.0551081	0.00125115	1	-0.0162208	0.673786	1	-0.021885	0.483172	1	0.0797773	0.22684	1	0.0024681	0.280903	1	GFER	-3861	upstream
WD_Specific_Liver	chr16	2029421	2029664	11	33.1875	243	31.4298	0.304891	0.602041	0.29715	hyper	0.149181	0.445119	4.38334	0.000925206	1000	1	FALSE	-0.00830523	0.133371	1	0.0780008	0.000890505	1	0.0633213	0.177901	1	0.0707289	0.0799387	1	-0.0269545	0.771787	1	-0.00375348	0.23489	1	SLC9A3R2, TSC2	2554, -18230	gene_body, upstream
WD_Specific_Liver	chr16	2040573	2041327	18	55.375	754	59.7198	0.277209	0.624219	0.34701	hyper	0.210906	0.483174	5.47621	8.66107e-05	951	0.951	FALSE	-0.00587349	0.340618	1	0.0921209	0.000196414	0.361205	0.0530322	0.36974	1	0.0783168	0.128306	1	-0.0959	0.328809	1	-0.00320341	0.356119	1	SLC9A3R2, TSC2	13706, -6567	downstream, upstream
WD_Specific_Liver	chr16	2056040	2056474	13	36.875	434	37.4018	0.69897	0.823746	0.124776	hyper	0.0511126	0.198467	3.69452	0.00311726	1000	1	FALSE	-0.00296681	0.280049	1	0.0186322	0.117138	1	0.0172235	0.442216	1	0.0169821	0.352029	1	0.0276727	0.508381	1	-0.00263095	0.0592428	1	NTHL1, LOC105371049	-8171, -34961	upstream, upstream
WD_Specific_Liver	chr16	2086105	2086364	5	17.5625	259	11.5262	0.754918	0.882988	0.12807	hyper	0.0635248	0.192602	4.47512	0.00146753	1000	1	FALSE	-0.00382711	0.149599	1	0.0280882	0.00760294	1	0.0029694	0.914708	1	0.0237929	0.294015	1	-0.00413818	0.915853	1	-0.00138961	0.305368	1	NTHL1, LOC105371049	-38236, -5071	upstream, upstream
WD_Specific_Liver	chr16	2089430	2090032	23	81.125	602	71.6817	0.567747	0.793351	0.225604	hyper	0.110761	0.340419	4.22898	0.000912152	823	0.823	FALSE	-0.00722742	0.0377222	1	0.0533957	0.00320338	1	0.0361011	0.353318	1	0.0608596	0.0810694	1	-0.0985855	0.136658	1	-0.00361403	0.122175	1	LOC105371049, MIR1225	-1403, 252	upstream, downstream
WD_Specific_Liver	chr16	2149671	2150328	14	46.75	657	58.6693	0.37839	0.596742	0.218352	hyper	0.148827	0.28792	6.98735	3.59458e-05	959	0.959	FALSE	-0.00457606	0.132697	1	0.041928	0.00437689	1	0.0681568	0.0187029	1	0.0707239	0.0123452	1	-0.0328727	0.551196	1	-0.00341378	0.0666642	1	RAB26, TRAF7	1528, -5469	gene_body, upstream
WD_Specific_Liver	chr16	2472024	2473210	40	143.188	1186	185.758	0.536557	0.79829	0.261734	hyper	0.140821	0.382713	4.8856	0.000829929	107	0.107	FALSE	-0.00831545	0.05317	1	0.0652237	0.000304682	0.560311	0.0305934	0.485096	1	0.0491507	0.186262	1	-0.0615745	0.392018	1	-0.00344364	0.16382	1	NTN3, LOC729652, TBC1D24	526, -3811, -1935	gene_body, upstream, upstream
WD_Specific_Liver	chr16	2484901	2485277	7	24.875	376	27.7236	0.556734	0.761271	0.204537	hyper	0.0762555	0.332851	3.63342	0.00590423	1000	1	FALSE	-0.0060847	0.121584	1	0.0446496	0.00602803	1	-0.000932787	0.980229	1	0.0358307	0.236155	1	-0.0110009	0.856643	1	-0.00252132	0.228675	1	TBC1D24, ATP6V0C	9756, -28448	gene_body, upstream
WD_Specific_Liver	chr16	2500779	2501098	15	47.3125	319	41.1437	0.575353	0.687419	0.112066	hyper	0.0414341	0.182719	3.44398	0.00463765	1000	1	FALSE	-0.00188843	0.394071	1	0.0278691	0.00957367	1	-0.00234699	0.913814	1	0.0308682	0.101746	1	-0.0354582	0.366564	1	-0.000647436	0.642379	1	TBC1D24, ATP6V0C	25634, -12627	gene_body, upstream
WD_Specific_Liver	chr16	2703202	2703762	9	23.4375	560	58.9006	0.552747	0.820686	0.26794	hyper	0.0865326	0.449294	3.47025	0.00988323	959	0.959	FALSE	-0.00518022	0.267183	1	0.0618066	0.00269092	1	0.0397066	0.358644	1	0.0628482	0.0920196	1	-0.0130391	0.867381	1	-0.00421609	0.113604	1	KCTD5, PRSS27	20709, 16789	gene_body, downstream
WD_Specific_Liver	chr16	2979587	2979801	11	37.0625	214	-36.5938	0.593585	0.423113	-0.170472	hypo	-0.318881	-0.0220853	-2.52543	0.0280111	1000	1	FALSE	0.00605305	0.0818096	1	-0.0304962	0.101394	1	-0.0159317	0.680047	1	-0.0730764	0.0333861	1	0.0254645	0.695528	1	0.00355647	0.108977	1	PKMYT1	738	gene_body
WD_Specific_Liver	chr16	3012295	3013138	24	71.125	843	-70.954	0.656474	0.425647	-0.230828	hypo	-0.354346	-0.107248	-4.13605	0.00182891	822	0.822	FALSE	0.00259693	0.565023	1	-0.0501095	0.00418627	1	-0.0379973	0.294372	1	-0.0455732	0.137265	1	-0.00833	0.90065	1	0.0017151	0.455933	1	CLDN9	0	TSS
WD_Specific_Liver	chr16	3143519	3144105	18	63	586	73.0671	0.474842	0.647931	0.17309	hyper	0.044328	0.301812	2.89949	0.0122462	816	0.816	FALSE	-0.00405698	0.235457	1	0.0442339	0.00845202	1	0.0102541	0.78153	1	0.0403057	0.190382	1	-0.0715936	0.236075	1	-0.000824042	0.70613	1	CASP16P	-185	upstream
WD_Specific_Liver	chr16	3149668	3150142	14	35.125	474	-45.7678	0.402104	0.227816	-0.174288	hypo	-0.301634	-0.0469794	-2.93614	0.0108392	997	0.997	FALSE	0.00536296	0.168335	1	-0.0521204	0.00739914	1	-0.0132197	0.71252	1	-0.0656961	0.0442115	1	0.00561182	0.938333	1	0.00182326	0.470533	1	CASP16P, OR1F1	5378, -54104	gene_body, upstream
WD_Specific_Liver	chr16	3490908	3491540	14	47	632	50.7488	0.441618	0.584939	0.143321	hyper	0.0354219	0.251258	2.86372	0.0130806	993	0.993	FALSE	-0.000724239	0.842462	1	0.0496924	0.000426942	0.785146	-0.00859945	0.808826	1	0.0161829	0.578006	1	0.00368182	0.946068	1	0.00118987	0.543365	1	MIR6126, C16orf90	-5439, 3881	upstream, downstream
WD_Specific_Liver	chr16	3577242	3578033	16	50.5625	791	-36.0549	0.590731	0.456864	-0.133867	hypo	-0.225065	-0.0426819	-3.14939	0.00711889	1000	1	FALSE	0.00461469	0.100315	1	-0.0296355	0.0367434	1	-0.00481475	0.872356	1	-0.0430471	0.111393	1	0.0304091	0.545108	1	0.00226354	0.195756	1	NLRC3	0	TSS
WD_Specific_Liver	chr16	4701203	4702098	25	70.8125	895	111.633	0.725654	0.895811	0.170157	hyper	0.0807697	0.259584	4.42806	0.00248409	402	0.402	FALSE	-0.00390037	0.189984	1	0.0230036	0.0688103	1	0.0484913	0.116139	1	0.0344364	0.185292	1	-0.0638227	0.145411	1	-0.00283328	0.0588028	1	NUDT16L1, C16orf71	7511, -32189	downstream, upstream
WD_Specific_Liver	chr16	11224161	11224482	9	21.875	321	-27.4558	0.617806	0.456892	-0.160914	hypo	-0.281276	-0.0405436	-2.87267	0.0124928	1000	1	FALSE	0.00251115	0.461736	1	-0.0425015	0.00749764	1	-0.0197148	0.584626	1	-0.0245296	0.435566	1	0.0933655	0.0985779	1	0.002884	0.153714	1	DEXI, SOCS1	-281761, 31700	upstream, downstream
WD_Specific_Liver	chr16	11299171	11299287	5	14.1875	116	-13.3135	0.882683	0.75718	-0.125503	hypo	-0.199366	-0.0516402	-3.88516	0.00421439	1000	1	FALSE	0.00264246	0.238231	1	-0.0236343	0.0235105	1	0.0129628	0.583099	1	-0.0357246	0.0720463	1	-0.0523536	0.150405	1	0.000499423	0.706566	1	PRM1, MIR548H2	-17836, 7240	upstream, downstream
WD_Specific_Liver	chr16	12311522	12311956	9	29.625	434	-30.7465	0.914994	0.760885	-0.154109	hypo	-0.234235	-0.0740048	-4.15968	0.00114115	1000	1	FALSE	0.000675487	0.753379	1	-0.0273701	0.0399756	1	-0.0209896	0.343496	1	-0.0379643	0.0642335	1	-0.0220309	0.648325	1	0.00258845	0.110308	1	SNX29, MIR4718	334789, -408364	gene_body, upstream
WD_Specific_Liver	chr16	21506961	21507637	15	65.5	676	-51.5047	0.739313	0.574525	-0.164788	hypo	-0.268895	-0.0606848	-3.49087	0.00517076	988	0.988	FALSE	0.002031	0.546686	1	-0.0622777	2.31443e-05	0.0425624	-0.015906	0.573292	1	-0.0231282	0.325122	1	0.0620309	0.305045	1	0.000617996	0.77749	1	SMG1P3, MIR3680-1	-4680, -826	upstream, upstream
WD_Specific_Liver	chr16	21518098	21518267	6	25.6875	169	-20.2453	0.777305	0.599949	-0.177356	hypo	-0.303915	-0.0508054	-3.00719	0.00945896	1000	1	FALSE	0.00233879	0.544976	1	-0.0582466	0.000416973	0.766814	-0.0498803	0.151798	1	0.00168857	0.95473	1	0.100205	0.110632	1	0.00409628	0.0625268	1	MIR3680-1, SLC7A5P2	-11963, 2177	upstream, gene_body
WD_Specific_Liver	chr16	23424426	23424804	7	27.75	378	-16.6591	0.908215	0.783405	-0.12481	hypo	-0.196351	-0.0532627	-3.84023	0.00275246	1000	1	FALSE	0.00404936	0.0939258	1	-0.0112828	0.35977	1	-0.0377699	0.136708	1	-0.0598746	0.0127943	1	0.00822182	0.845661	1	0.00319657	0.0206752	1	SCNN1B, COG7	122157, 28387	downstream, gene_body
WD_Specific_Liver	chr16	23679207	23679800	19	48.9375	593	-91.7617	0.378866	0.168885	-0.209981	hypo	-0.285193	-0.13478	-5.99324	3.41067e-05	616	0.616	FALSE	0.00370583	0.314436	1	-0.0522273	8.56871e-05	0.157578	-0.0616372	0.0616305	1	-0.0304639	0.291242	1	0.02804	0.607313	1	0.00300394	0.105561	1	PLK1, ERN2	436, 33700	gene_body, downstream
WD_Specific_Liver	chr16	27223358	27226125	43	132.25	2767	122.472	0.608629	0.812111	0.203482	hyper	0.10167	0.305263	4.63376	0.00181859	260	0.26	FALSE	-0.00735452	0.00612836	1	0.0434083	0.00128384	1	0.0428574	0.15363	1	0.0601782	0.0137431	1	-0.000833636	0.987278	1	-0.00192573	0.28647	1	KDM8, FLJ21408	19873, -42079	downstream, upstream
WD_Specific_Liver	chr16	28321943	28322096	6	21.8125	153	13.3246	0.515721	0.635201	0.11948	hyper	0.00292115	0.236046	2.25761	0.0454024	1000	1	FALSE	-0.00187434	0.505731	1	0.0325383	0.0128778	1	-0.00264754	0.927825	1	0.0103511	0.665952	1	0.0233482	0.627962	1	-0.00078685	0.640373	1	SBK1, NPIPB6	29425, 40764	gene_body, downstream
WD_Specific_Liver	chr16	28493999	28494204	5	11.875	205	-24.3545	0.840455	0.633147	-0.207308	hypo	-0.349013	-0.0656199	-3.23109	0.00827024	1000	1	FALSE	-0.00201643	0.630389	1	-0.0403839	0.0270374	1	-0.0496104	0.237683	1	-0.0560354	0.110699	1	-0.00475273	0.941557	1	0.00115199	0.61823	1	APOBR, CLN3	-444, -1697	upstream, upstream
WD_Specific_Liver	chr16	28508042	28508277	7	24.0625	235	-42.8508	0.78127	0.512075	-0.269194	hypo	-0.393813	-0.14458	-4.64378	0.000403824	1000	1	FALSE	0.00665401	0.153493	1	-0.0507459	0.0180035	1	-0.010871	0.800444	1	-0.0760018	0.0373318	1	-0.0102055	0.897386	1	0.00326824	0.225257	1	IL27	-1208	upstream
WD_Specific_Liver	chr16	29116897	29117384	12	28	487	41.2323	0.621145	0.841668	0.220522	hyper	0.111104	0.330009	4.56667	0.00139494	1000	1	FALSE	-0.00184168	0.61092	1	0.0332707	0.0537623	1	0.0178301	0.613653	1	0.0504118	0.113978	1	0.00835182	0.893655	1	-0.00362312	0.0801765	1	RRN3P2, SNX29P2	42056, -184902	downstream, upstream
WD_Specific_Liver	chr16	29128548	29131078	27	76	2530	143.022	0.4021	0.690236	0.288136	hyper	0.187049	0.389197	6.1707	3.67523e-05	218	0.218	FALSE	-0.00677998	0.122563	1	0.0741031	5.71135e-05	0.105032	0.0593503	0.15398	1	0.0632611	0.0834311	1	-0.0403445	0.598284	1	-0.00228069	0.391122	1	RRN3P2, SNX29P2	53707, -171208	downstream, upstream
WD_Specific_Liver	chr16	29150069	29150187	6	15.6875	118	24.2693	0.441479	0.646721	0.205242	hyper	0.0461506	0.364343	2.76697	0.015133	1000	1	FALSE	-0.00284013	0.515051	1	0.0676361	0.00144987	1	0.0202126	0.587279	1	0.0745825	0.0369396	1	-0.0173818	0.831332	1	-0.00281678	0.321982	1	RRN3P2, SNX29P2	75228, -152099	downstream, upstream
WD_Specific_Liver	chr16	29600196	29600409	7	20.6875	213	-27.8394	0.782856	0.593165	-0.189691	hypo	-0.313649	-0.0657448	-3.2828	0.00545382	1000	1	FALSE	0.00246995	0.598719	1	-0.0413573	0.029235	1	-0.0143574	0.7052	1	-0.0504454	0.11701	1	0.00863091	0.900779	1	0.00340682	0.144862	1	MIR3680-2	-931	upstream
WD_Specific_Liver	chr16	29665444	29666152	7	22.875	708	-25.1844	0.797947	0.590617	-0.207331	hypo	-0.321587	-0.0930527	-3.89627	0.00165157	1000	1	FALSE	0.00278517	0.528844	1	-0.0410048	0.036877	1	-0.0264071	0.559315	1	-0.0490864	0.239543	1	0.00369727	0.958176	1	0.00263328	0.280273	1	SPN, QPRT	2495, -12855	gene_body, upstream
WD_Specific_Liver	chr16	29694746	29695191	29	94.375	445	152.571	0.559817	0.844124	0.284307	hyper	0.115482	0.453178	3.81793	0.00421529	181	0.181	FALSE	-0.00732391	0.0984538	1	0.0607725	0.00412272	1	0.0363754	0.440551	1	0.0789579	0.047704	1	-0.00991818	0.900814	1	-0.00134644	0.630418	1	QPRT, C16orf54	15739, 50828	gene_body, downstream
WD_Specific_Liver	chr16	30094881	30095564	14	38.25	683	-53.5054	0.67401	0.479198	-0.194812	hypo	-0.340053	-0.0495471	-2.93007	0.0128946	984	0.984	FALSE	0.00828018	0.00449808	1	-0.0550564	0.0014425	1	-0.0385464	0.256308	1	-0.0476511	0.0824125	1	0.0729191	0.256708	1	0.00248777	0.281234	1	TBX6, LOC101928595, YPEL3	-2997, -865, 652	upstream, upstream, gene_body
WD_Specific_Liver	chr16	30121850	30122058	16	63.25	208	-46.3456	0.840729	0.68725	-0.15348	hypo	-0.232239	-0.0746943	-4.18186	0.000938637	997	0.997	FALSE	0.00250197	0.462662	1	-0.026285	0.0632333	1	0.00208525	0.946814	1	-0.0179425	0.474547	1	-0.0150818	0.765144	1	0.00256934	0.133147	1	GDPD3, MAPK3	-8293, 1251	upstream, gene_body
WD_Specific_Liver	chr16	30337403	30337666	8	23.4375	263	53.7942	0.432126	0.796811	0.364684	hyper	0.25586	0.473494	7.42006	1.73242e-05	984	0.984	FALSE	-0.0073527	0.178892	1	0.078921	0.000823014	1	0.0221601	0.688591	1	0.102744	0.0234076	1	0.0210091	0.817667	1	-0.0020987	0.515126	1	SMG1P5	-2029	upstream
WD_Specific_Liver	chr16	30377331	30377919	12	37.625	588	-38.5069	0.301204	0.162325	-0.138879	hypo	-0.218537	-0.0592364	-3.73988	0.00219694	1000	1	FALSE	0.00404445	0.14121	1	-0.0389367	0.00216894	1	-0.0279366	0.308674	1	-0.0387636	0.105593	1	0.0222882	0.644789	1	0.00148908	0.378173	1	ZNF48	-392	upstream
WD_Specific_Liver	chr16	30474103	30474335	24	105.562	232	-60.3844	0.811981	0.635157	-0.176824	hypo	-0.287628	-0.0660391	-3.47699	0.00456314	887	0.887	FALSE	0.00383258	0.348326	1	-0.0552391	0.000770752	1	0.00570601	0.851523	1	-0.0221439	0.386816	1	-0.0133955	0.837843	1	0.00102509	0.649352	1	ITGAL, MIR4518	1442, -29583	gene_body, upstream
WD_Specific_Liver	chr16	30604376	30605260	48	171.188	884	242.597	0.530278	0.817672	0.287394	hyper	0.140031	0.434742	4.42933	0.00175487	43	0.043	TRUE	-0.00758676	0.106067	1	0.0745338	0.000104981	0.193059	0.0551158	0.226868	1	0.0648057	0.0916734	1	-0.0554282	0.480099	1	-0.00210687	0.44256	1	ZNF785, ZNF689	-18605, 5515	upstream, gene_body
WD_Specific_Liver	chr16	30985343	30985738	6	18.625	395	26.0552	0.157811	0.347472	0.189661	hyper	0.0616305	0.31769	3.22562	0.00722971	1000	1	FALSE	0.000495478	0.904808	1	0.0666735	7.73419e-05	0.142232	0.0224071	0.549284	1	0.0148036	0.63609	1	-0.0609082	0.367881	1	-0.00181036	0.455527	1	HSD3B7	146	gene_body
WD_Specific_Liver	chr16	30986042	30986465	12	36.875	423	56.7513	0.522303	0.729875	0.207572	hyper	0.0886499	0.32651	3.86729	0.00288807	966	0.966	FALSE	-0.000807018	0.81115	1	0.0497325	0.00121367	1	0.0334601	0.300371	1	0.0744229	0.0068816	1	0.00496545	0.933094	1	-0.000351216	0.866756	1	HSD3B7, STX1B	845, 24173	gene_body, downstream
WD_Specific_Liver	chr16	48205123	48205542	10	32.75	419	51.7092	0.52515	0.735961	0.21081	hyper	0.0815153	0.340085	3.58755	0.00424412	987	0.987	FALSE	-0.00664031	0.111027	1	0.0502847	0.00565867	1	0.0163689	0.717861	1	0.0389593	0.302367	1	-0.0437173	0.515144	1	-0.00216374	0.360025	1	ABCC12, ABCC11	-58353, 29635	upstream, gene_body
WD_Specific_Liver	chr16	49527816	49528612	13	32.875	796	-47.9461	0.692739	0.491729	-0.20101	hypo	-0.35196	-0.0500132	-2.94378	0.0138588	997	0.997	FALSE	-0.00199664	0.632693	1	-0.0234416	0.227977	1	-0.0448601	0.299453	1	-0.05389	0.150186	1	0.0465273	0.490079	1	0.00341356	0.136135	1	C16orf78, ZNF423	154009, 329307	downstream, gene_body
WD_Specific_Liver	chr16	49749893	49750220	8	26.75	327	23.425	0.646358	0.79023	0.143871	hyper	0.0230452	0.264681	2.85746	0.0263376	1000	1	FALSE	-0.00140923	0.668966	1	0.0347844	0.0118053	1	-0.00587377	0.848312	1	0.0236654	0.36634	1	-0.0291909	0.577714	1	-0.000853378	0.631972	1	C16orf78, ZNF423	376086, 107699	downstream, gene_body
WD_Specific_Liver	chr16	50266124	50266832	16	45.375	708	-50.9677	0.736162	0.537759	-0.198403	hypo	-0.317935	-0.0788988	-3.57674	0.00324727	989	0.989	FALSE	0.0012165	0.787028	1	-0.0559959	0.00119833	1	-0.0246809	0.521012	1	-0.0378611	0.230623	1	0.0618155	0.35111	1	0.00152111	0.516103	1	ADCY7	0	TSS
WD_Specific_Liver	chr16	51134531	51135162	20	54.0625	631	-80.0057	0.568722	0.391218	-0.177504	hypo	-0.291908	-0.063012	-3.32886	0.00503001	748	0.748	FALSE	0.00587341	0.156792	1	-0.0400345	0.0188995	1	-0.0229967	0.509051	1	-0.0452846	0.137666	1	-0.00485727	0.938103	1	0.00225564	0.294311	1	LOC101927334, SALL1	116774, 16110	downstream, downstream
WD_Specific_Liver	chr16	51391881	51392068	9	32.1875	187	-26.7711	0.800538	0.640524	-0.160014	hypo	-0.255809	-0.0642173	-3.58574	0.00302238	1000	1	FALSE	0.00302444	0.32285	1	-0.0404161	0.00568457	1	-0.00488251	0.875183	1	-0.035205	0.214705	1	0.0573245	0.285462	1	0.00203412	0.282506	1	SALL1, LINC01571	-240609, -370450	upstream, upstream
WD_Specific_Liver	chr16	54193566	54193948	12	32.4375	382	36.4801	0.289617	0.417709	0.128092	hyper	0.0339597	0.222227	2.97697	0.0119653	1000	1	FALSE	-0.0023938	0.433837	1	0.010633	0.471651	1	-0.00697869	0.826428	1	0.0268879	0.305326	1	-0.00997273	0.839566	1	-0.00089939	0.61019	1	FTO-IT1, LOC100996338	154174, 76931	downstream, downstream
WD_Specific_Liver	chr16	54432189	54433103	20	63.0625	914	-66.8397	0.884733	0.709495	-0.175238	hypo	-0.254817	-0.095616	-4.84942	0.000522763	884	0.884	FALSE	0.00256704	0.419474	1	-0.0501338	2.6008e-05	0.0478286	-0.0216623	0.375254	1	-0.0263182	0.210219	1	0.00429	0.93297	1	0.00144685	0.409084	1	LOC100996345, LOC101927480	-61490, 415130	upstream, downstream
WD_Specific_Liver	chr16	54504463	54504671	8	23.6875	208	-28.6448	0.715552	0.529967	-0.185585	hypo	-0.33974	-0.0313871	-2.85505	0.0249203	1000	1	FALSE	0.00265937	0.530717	1	-0.0289597	0.0921977	1	-0.0249607	0.560911	1	-0.0199189	0.566377	1	-0.0220309	0.716443	1	0.000445056	0.83408	1	LOC100996345, LOC101927480	-133764, 343562	upstream, downstream
WD_Specific_Liver	chr16	56607035	56607651	7	24.4375	616	21.7641	0.20361	0.377755	0.174145	hyper	0.0422383	0.306068	2.90907	0.0143404	1000	1	FALSE	-0.00302764	0.549878	1	0.0518083	0.00905983	1	-0.0061929	0.874663	1	0.0579057	0.0996122	1	0.0158427	0.832071	1	-0.000822152	0.750004	1	MT2A	-914	upstream
WD_Specific_Liver	chr16	57283767	57284238	23	88.125	471	-75.0211	0.549186	0.377294	-0.171893	hypo	-0.267981	-0.075772	-3.84392	0.00185777	778	0.778	FALSE	0.000405149	0.891989	1	-0.041017	0.00242476	1	-0.0391732	0.159958	1	-0.0405818	0.100638	1	0.0154655	0.767451	1	0.00401068	0.0171597	1	PLLP	434	gene_body
WD_Specific_Liver	chr16	57533691	57533750	4	23.0625	59	-8.61663	0.812508	0.686898	-0.12561	hypo	-0.214098	-0.037175	-3.09572	0.00930047	1000	1	FALSE	0.00206059	0.446826	1	-0.0339953	0.00450671	1	0.00188087	0.934187	1	-0.0234525	0.23139	1	0.00137909	0.975267	1	0.00175073	0.260512	1	DOK4, CCDC102A	-47218, 2815	upstream, gene_body
WD_Specific_Liver	chr16	66936206	66936808	9	27.6875	602	35.3382	0.414594	0.658442	0.243848	hyper	0.079691	0.407969	3.20398	0.0067893	1000	1	FALSE	-0.00754172	0.101241	1	0.0717986	0.00204879	1	0.077618	0.0918833	1	0.0651061	0.135846	1	-0.173765	0.0387088	1	-0.00411042	0.179207	1	FAM96B	-1783	upstream
WD_Specific_Liver	chr16	67155901	67156060	10	33.875	159	42.3169	0.249278	0.418642	0.169364	hyper	0.0652251	0.273575	3.60017	0.00448822	1000	1	FALSE	-0.00380225	0.256947	1	0.0469014	0.0048259	1	0.0357126	0.31545	1	0.0402821	0.214276	1	-0.0756955	0.21644	1	-0.00211174	0.330305	1	B3GNT9, FBXL8	-4902, -3927	upstream, upstream
WD_Specific_Liver	chr16	67170778	67171234	8	19.5	456	-25.4137	0.315539	0.143267	-0.172272	hypo	-0.284329	-0.0602176	-3.65217	0.00848008	1000	1	FALSE	0.00346127	0.308101	1	-0.0326283	0.0141907	1	-0.0543219	0.0949132	1	-0.0234364	0.400336	1	0.0129191	0.790187	1	0.00223143	0.182435	1	NOL3	282	gene_body
WD_Specific_Liver	chr16	67663373	67663946	17	69.875	573	90.3364	0.537708	0.792672	0.254964	hyper	0.14815	0.361757	5.19541	0.000216511	628	0.628	FALSE	-0.0085495	0.0626667	1	0.0527648	0.00842825	1	0.0486393	0.316078	1	0.0598389	0.146238	1	-0.0583873	0.425838	1	-0.00462837	0.0634592	1	ACD, C16orf86	-2558, -2867	upstream, upstream
WD_Specific_Liver	chr16	67734423	67735025	9	32.4375	602	42.5348	0.532568	0.763706	0.231139	hyper	0.128256	0.334031	4.84038	0.00029916	1000	1	FALSE	-0.00753019	0.0642195	1	0.0516709	0.00430357	1	0.037947	0.320483	1	0.0596511	0.0844209	1	-0.0346782	0.613772	1	-0.00266443	0.257855	1	GFOD2, TSNAXIP1	-15053, -71852	upstream, upstream
WD_Specific_Liver	chr16	68346012	68346263	6	15.9375	251	27.7088	0.537914	0.763047	0.225134	hyper	0.0496048	0.400675	2.86029	0.0170523	1000	1	FALSE	-0.00993179	0.0331065	1	0.0629261	0.00249299	1	0.0490984	0.299568	1	0.0494382	0.239642	1	-0.0755255	0.337683	1	-0.00425429	0.114755	1	SLC7A6OS, SMPD3	-35047, 102243	upstream, downstream
WD_Specific_Liver	chr16	68356349	68356971	17	67.375	622	-50.9654	0.8155	0.655259	-0.160242	hypo	-0.297279	-0.0231675	-2.51232	0.0251713	989	0.989	FALSE	-0.000546926	0.89811	1	-0.0545532	0.00199952	1	-0.0149475	0.602603	1	-0.0391786	0.151227	1	0.0306164	0.655934	1	0.00320846	0.166221	1	SLC7A6OS, SMPD3	-45384, 91535	upstream, downstream
WD_Specific_Liver	chr16	68643771	68644492	13	28.875	721	49.4696	0.280068	0.444162	0.164095	hyper	0.080697	0.24749	4.23432	0.00089726	995	0.995	FALSE	-0.00268439	0.389877	1	0.0194558	0.182946	1	0.00097541	0.976642	1	0.0182007	0.506374	1	-0.0502491	0.30913	1	-0.00192776	0.271134	1	CDH3	-343	upstream
WD_Specific_Liver	chr16	69315778	69316915	24	71.8125	1137	118.51	0.448087	0.714457	0.26637	hyper	0.143569	0.389224	4.78401	0.000596374	349	0.349	FALSE	-0.00201528	0.654558	1	0.0712127	0.00038702	0.71173	0.0326503	0.332941	1	0.0675075	0.0274179	1	-0.0565255	0.476863	1	-0.00222508	0.423693	1	VPS4A, PDF	4395, 13680	gene_body, downstream
WD_Specific_Liver	chr16	69941372	69942145	20	60.6875	773	85.4147	0.430328	0.695298	0.26497	hyper	0.104813	0.425133	3.6021	0.00359607	683	0.683	FALSE	-0.00303487	0.549727	1	0.0664483	0.00496563	1	0.0437437	0.319453	1	0.0675011	0.0991347	1	-0.103104	0.239978	1	-0.00313477	0.308404	1	MIR140, CLEC18A	8292, -8559	downstream, upstream
WD_Specific_Liver	chr16	70682874	70683017	5	18.1875	143	25.2734	0.346659	0.570144	0.223485	hyper	0.091096	0.355871	3.64227	0.00292407	1000	1	FALSE	-0.00584297	0.191496	1	0.0564679	0.00518835	1	0.0670596	0.0504115	1	0.0529696	0.128791	1	-0.0408818	0.593757	1	-0.00546828	0.0286612	1	IL34, MTSS1L	102980, 3034	downstream, gene_body
WD_Specific_Liver	chr16	70724617	70726290	37	108.375	1673	139.229	0.300892	0.519748	0.218855	hyper	0.113453	0.324214	4.51029	0.000664667	229	0.229	FALSE	-0.0060892	0.140947	1	0.0518897	0.00295838	1	0.0195022	0.628506	1	0.0627389	0.0649632	1	-0.0339064	0.606763	1	-0.00150314	0.516653	1	MTSS1L, VAC14-AS1	-38566, -28769	upstream, upstream
WD_Specific_Liver	chr16	70738351	70739045	12	32.4375	694	45.7953	0.367295	0.577873	0.210579	hyper	0.121435	0.299772	5.4282	0.000584551	997	0.997	FALSE	-0.00617026	0.0560625	1	0.0439974	0.00110572	1	0.0547339	0.0862884	1	0.0511668	0.0669567	1	-0.0196491	0.705284	1	-0.00242711	0.176757	1	MTSS1L, VAC14-AS1	-52300, -16014	upstream, upstream
WD_Specific_Liver	chr16	72025325	72026180	13	32.4375	855	70.6964	0.576249	0.876056	0.299807	hyper	0.147288	0.452312	4.84717	0.00311541	854	0.854	FALSE	-0.0104604	0.0154172	1	0.0566944	0.0033743	1	0.0248683	0.591035	1	0.0822321	0.0229068	1	0.0108855	0.882563	1	-0.0020917	0.412274	1	DHODH, HP	16582, -28411	gene_body, upstream
WD_Specific_Liver	chr16	72060238	72060782	8	101.062	544	22.8228	0.140254	0.553582	0.413329	hyper	0.160025	0.666582	3.65671	0.00472491	1000	1	FALSE	-0.0033095	0.594112	1	0.127055	0.000462664	0.850839	0.0355568	0.384526	1	0.140449	0.00524859	1	-0.0178009	0.902355	1	-0.00400082	0.424469	1	HPR	-2443	upstream
WD_Specific_Liver	chr16	72787293	72787701	10	21.25	408	-45.9214	0.722915	0.48833	-0.234585	hypo	-0.417325	-0.0518619	-2.76115	0.0156426	997	0.997	FALSE	0.000773385	0.899793	1	-0.1008	2.73362e-06	0.00502712	-0.0366404	0.482052	1	0.0192168	0.64852	1	0.0553245	0.555328	1	-0.000346238	0.917582	1	LINC01572, ZFHX3	-122284, 270934	upstream, gene_body
WD_Specific_Liver	chr16	72927360	72927751	14	47	391	-36.8647	0.849856	0.698569	-0.151286	hypo	-0.250788	-0.051859	-3.26849	0.00571731	1000	1	FALSE	0.00396423	0.187467	1	-0.0249687	0.123134	1	-0.00724536	0.81728	1	-0.0339796	0.183264	1	-0.000445455	0.993699	1	0.00205023	0.295712	1	LINC01572, ZFHX3	-262351, 130884	upstream, gene_body
WD_Specific_Liver	chr16	75109078	75110466	27	77.5625	1388	114.852	0.363807	0.585907	0.2221	hyper	0.110455	0.333731	4.2736	0.000800292	377	0.377	FALSE	-0.00234826	0.443273	1	0.0568114	0.00049762	0.915123	0.0456699	0.0442239	1	0.0621621	0.00711726	1	-0.0341327	0.598907	1	-0.00441004	0.0396927	1	ZNRF1, LDHD	110062, 6306	gene_body, downstream
WD_Specific_Liver	chr16	75196636	75197024	6	17.5625	388	23.349	0.61498	0.756197	0.141217	hyper	0.016058	0.266355	2.4995	0.0305542	1000	1	FALSE	-0.00453198	0.146832	1	0.041479	0.00248937	1	0.0410262	0.150281	1	0.0145879	0.546992	1	-0.0537755	0.295125	1	-0.00412709	0.0152355	1	ZFP1, CTRB2	48196, 10150	downstream, downstream
WD_Specific_Liver	chr16	75263758	75264783	12	31	1025	48.6977	0.241058	0.407781	0.166723	hyper	0.0565272	0.276973	3.29213	0.00634525	996	0.996	FALSE	-0.00371512	0.249993	1	0.0408259	0.00833547	1	0.0313945	0.356849	1	0.0324696	0.266383	1	-0.0655827	0.23566	1	-0.00188775	0.343708	1	LOC100506281, BCAR1	37376, 3270	downstream, gene_body
WD_Specific_Liver	chr16	81448465	81449070	10	30.5	605	41.3179	0.28734	0.539796	0.252456	hyper	0.113707	0.391227	3.99291	0.00201426	1000	1	FALSE	-0.00450785	0.322517	1	0.0565933	0.00825954	1	-0.000278142	0.99532	1	0.0427207	0.29218	1	-0.0580655	0.458539	1	-0.00450749	0.094006	1	CMIP, MIR7854	3296, -84831	gene_body, upstream
WD_Specific_Liver	chr16	81496358	81497056	10	31.25	698	29.4604	0.643327	0.800757	0.15743	hyper	0.021177	0.29369	2.65401	0.0285069	1000	1	FALSE	-0.00733899	0.0296953	1	0.0378996	0.0106042	1	0.00262623	0.943207	1	0.0474646	0.111081	1	0.0196518	0.720049	1	-0.00182946	0.335474	1	CMIP, MIR7854	51189, -36845	gene_body, upstream
WD_Specific_Liver	chr16	81531505	81531742	7	22.8125	237	-21.4491	0.906088	0.76925	-0.136838	hypo	-0.229667	-0.04398	-3.22083	0.0075844	1000	1	FALSE	-4.41486e-05	0.988358	1	-0.0374525	0.00767987	1	-0.00818361	0.644568	1	-0.0191857	0.243445	1	-0.0111573	0.831382	1	0.00249431	0.163016	1	MIR7854	-2159	upstream
WD_Specific_Liver	chr16	82062826	82063033	6	20.4375	207	20.8436	0.475449	0.707602	0.232153	hyper	0.0960557	0.368211	3.72161	0.00297431	1000	1	FALSE	0.00115224	0.773254	1	0.0507037	0.0062169	1	0.034806	0.308117	1	0.0771443	0.0101542	1	0.0185318	0.787812	1	-0.00447812	0.0529831	1	HSD17B2, MPHOSPH6	27574, 107191	gene_body, downstream
WD_Specific_Liver	chr16	84555810	84556186	9	24.9375	376	42.7375	0.470792	0.695365	0.224573	hyper	0.116928	0.332172	4.49937	0.000572348	1000	1	FALSE	-0.00767333	0.0463108	1	0.0502313	0.00859021	1	0.0299995	0.479331	1	0.0509318	0.179264	1	-0.120319	0.0797483	1	-0.00172607	0.485461	1	TLDC1, COTL1	-51128, 61910	upstream, downstream
WD_Specific_Liver	chr16	85136296	85136877	9	27.1875	581	-31.3896	0.706898	0.524511	-0.182386	hypo	-0.316437	-0.0483229	-2.92082	0.011275	1000	1	FALSE	0.00365265	0.340734	1	-0.015244	0.452498	1	-0.0515087	0.194671	1	-0.0665986	0.0760179	1	0.0589682	0.388373	1	0.00509932	0.0251131	1	LOC400548	-272	upstream
WD_Specific_Liver	chr16	85157470	85158307	13	36	837	-43.8644	0.835985	0.677893	-0.158092	hypo	-0.285204	-0.0309824	-2.67965	0.0185533	1000	1	FALSE	0.00251312	0.521232	1	-0.047978	0.00376688	1	-0.0447044	0.26395	1	-0.00380643	0.909172	1	0.102451	0.0838655	1	0.00169406	0.437337	1	LOC400548, LINC00311	20321, -124650	downstream, upstream
WD_Specific_Liver	chr16	85170027	85170545	20	69	518	-84.1601	0.444284	0.287768	-0.156516	hypo	-0.224901	-0.0881121	-4.93884	0.000263356	697	0.697	FALSE	0.00440285	0.132569	1	-0.0360259	0.00631781	1	0.00257814	0.925509	1	-0.0436425	0.0532926	1	0.00342545	0.944411	1	0.00206444	0.223787	1	LOC400548, LINC00311	32878, -112412	downstream, upstream
WD_Specific_Liver	chr16	85172457	85172642	9	34.0625	185	25.8545	0.150857	0.28537	0.134513	hyper	0.0612009	0.207839	3.93906	0.0015121	1000	1	FALSE	-0.00280587	0.167037	1	0.0217106	0.0833715	1	0.012982	0.522293	1	0.0631911	0.0015959	1	0.00174182	0.969068	1	-0.000394867	0.799165	1	LOC400548, LINC00311	35308, -110315	downstream, upstream
WD_Specific_Liver	chr16	85249270	85249910	15	53.375	640	48.1174	0.754369	0.885769	0.131401	hyper	0.0419105	0.220876	3.47212	0.010376	996	0.996	FALSE	-0.00564282	0.0255056	1	0.0339784	0.000796324	1	0.0221732	0.39801	1	0.0234693	0.28159	1	-0.0294891	0.461534	1	-0.000502825	0.717735	1	LOC400548, LINC00311	112121, -33047	downstream, upstream
WD_Specific_Liver	chr16	85256396	85256863	7	23.4375	467	22.3972	0.638776	0.795831	0.157055	hyper	0.0731885	0.240978	4.05329	0.00142188	1000	1	FALSE	-0.00485344	0.128726	1	0.0445272	0.000318962	0.58657	0.00910929	0.791065	1	0.00315607	0.909217	1	-0.00244455	0.960516	1	-0.000962144	0.57805	1	LOC400548, LINC00311	119247, -26094	downstream, upstream
WD_Specific_Liver	chr16	85262329	85262548	12	38.125	219	-28.2364	0.88639	0.745966	-0.140424	hypo	-0.260282	-0.020578	-2.54969	0.0252908	1000	1	FALSE	0.00302547	0.460105	1	-0.0530803	0.000693424	1	-0.0102814	0.813733	1	0.00967286	0.782836	1	0.0530764	0.371271	1	0.00124687	0.561826	1	LOC400548, LINC00311	125180, -20409	downstream, upstream
WD_Specific_Liver	chr16	85285995	85287532	30	100.188	1537	86.4997	0.375463	0.542438	0.166975	hyper	0.0683265	0.2656	3.64779	0.00284012	610	0.61	FALSE	-0.0049541	0.110683	1	0.0436835	0.00147459	1	0.026276	0.403574	1	0.0056175	0.827689	1	-0.0891909	0.0797415	1	-0.00239615	0.188129	1	LINC00311, MIR5093	3038, 18793	gene_body, downstream
WD_Specific_Liver	chr16	85370769	85371308	13	41	539	-33.3446	0.809398	0.682116	-0.127282	hypo	-0.233824	-0.0207355	-2.61573	0.0232663	1000	1	FALSE	0.000104597	0.978024	1	-0.0414855	0.00516974	1	0.00638142	0.703503	1	-0.0167696	0.238207	1	-0.0263118	0.645948	1	0.0017014	0.379367	1	MIR5093, GSE1	-64444, -240114	upstream, upstream
WD_Specific_Liver	chr16	85381991	85382466	14	51.1875	475	-33.273	0.811009	0.661416	-0.149593	hypo	-0.229414	-0.0697127	-4.04483	0.00137917	1000	1	FALSE	0.00438419	0.0998009	1	-0.0203567	0.152648	1	0.00293552	0.920726	1	-0.0666139	0.0125243	1	0.00278091	0.954831	1	0.00116836	0.499543	1	MIR5093, GSE1	-75666, -228956	upstream, upstream
WD_Specific_Liver	chr16	85436668	85437785	37	127.938	1117	-105.077	0.799642	0.661494	-0.138148	hypo	-0.258117	-0.0182031	-2.52242	0.0275849	415	0.415	FALSE	-0.00224408	0.563126	1	-0.0276291	0.0674532	1	-0.0240126	0.457735	1	-0.0212154	0.414844	1	-0.0408373	0.449793	1	7.03955e-05	0.970135	1	MIR5093, GSE1	-130343, -173637	upstream, upstream
WD_Specific_Liver	chr16	85515653	85516216	8	22.125	563	35.8016	0.314788	0.574472	0.259684	hyper	0.124732	0.394621	4.16076	0.00113783	1000	1	FALSE	-0.00550031	0.277221	1	0.0693849	0.000738295	1	0.0758852	0.110872	1	0.0220882	0.592052	1	-0.104775	0.176129	1	-0.00305232	0.273469	1	MIR5093, GSE1	-209328, -95206	upstream, upstream
WD_Specific_Liver	chr16	85538063	85539296	24	74.5	1233	114.709	0.389218	0.693523	0.304305	hyper	0.187519	0.421021	5.62401	7.94963e-05	379	0.379	FALSE	-0.00539492	0.197869	1	0.0691378	0.000727895	1	0.0617464	0.0646337	1	0.0980536	0.00432409	1	-0.00991091	0.902251	1	-0.00290649	0.295605	1	MIR5093, GSE1	-231738, -72126	upstream, upstream
WD_Specific_Liver	chr16	85563603	85563923	10	26.9375	320	29.4793	0.219774	0.424252	0.204478	hyper	0.0768552	0.332098	3.43833	0.00402734	1000	1	FALSE	-0.00537508	0.144283	1	0.0471253	0.0132179	1	-0.00485519	0.888895	1	0.0491218	0.103821	1	-0.0113282	0.870773	1	-0.00396834	0.0931261	1	MIR5093, GSE1	-257278, -47499	upstream, upstream
WD_Specific_Liver	chr16	85975040	85975522	6	19.8125	482	21.332	0.477159	0.646035	0.168876	hyper	0.0610238	0.276736	3.39482	0.00501033	1000	1	FALSE	-0.00557396	0.177102	1	0.05462	0.00141181	1	0.0241967	0.566293	1	-0.0078175	0.822045	1	-0.110536	0.0796623	1	-0.00181415	0.431012	1	MIR6774, LINC01082	56694, -220658	downstream, upstream
WD_Specific_Liver	chr16	86443576	86444528	25	90.75	952	-81.153	0.667351	0.564669	-0.102682	hypo	-0.170201	-0.0351594	-3.3238	0.00628683	709	0.709	FALSE	0.000944771	0.657879	1	-0.0141534	0.145885	1	0.00729454	0.710582	1	-0.0465521	0.00362267	1	-0.00752364	0.827551	1	0.00147421	0.206223	1	LINC00917, FOXF1	-97897, -65998	upstream, upstream
WD_Specific_Liver	chr16	87436282	87436867	15	47.125	585	-64.7072	0.822082	0.631943	-0.19014	hypo	-0.265296	-0.114971	-5.46566	0.000108786	916	0.916	FALSE	0.00344276	0.313706	1	-0.0281254	0.0530244	1	-0.033994	0.331013	1	-0.0587864	0.0390815	1	0.0285109	0.57502	1	0.0012182	0.500322	1	FBXO31, LOC101928737	-44175, -57319	upstream, upstream
WD_Specific_Liver	chr16	87582340	87582961	16	50.0625	621	-51.3802	0.769301	0.619412	-0.149889	hypo	-0.262744	-0.0370695	-2.9079	0.0136316	987	0.987	FALSE	0.00101071	0.774444	1	-0.0545406	0.000240271	0.441857	-0.011471	0.694488	1	-0.00622714	0.795871	1	-0.0293436	0.628874	1	0.00219133	0.289075	1	ZCCHC14, JPH3	-90486, -18873	upstream, upstream
WD_Specific_Liver	chr16	87806300	87807381	26	74.375	1081	-103.07	0.706145	0.490859	-0.215286	hypo	-0.321436	-0.109124	-4.35653	0.000683182	495	0.495	FALSE	0.000636973	0.875689	1	-0.0496757	0.00460008	1	-0.00280601	0.927831	1	-0.062465	0.024274	1	0.00449818	0.946141	1	0.00267098	0.240243	1	LOC102724467, MIR6775	-27152, 27279	upstream, downstream
WD_Specific_Liver	chr16	87896289	87897726	14	49.9375	1437	-33.6118	0.883653	0.754722	-0.128931	hypo	-0.205233	-0.0525869	-3.62587	0.00279325	1000	1	FALSE	0.000282401	0.90569	1	-0.0292307	0.00723196	1	-0.0116257	0.531319	1	-0.0282439	0.0739391	1	-0.0177309	0.659403	1	0.00159502	0.254231	1	SLC7A5, CA5A	-26795, 38780	upstream, gene_body
WD_Specific_Liver	chr16	87954690	87955715	26	83.875	1025	86.4838	0.64491	0.749172	0.104261	hyper	0.0297106	0.178816	3.16521	0.0114994	655	0.655	FALSE	-0.00340185	0.113495	1	0.0285705	0.0013574	1	0.0060541	0.787196	1	0.00378786	0.833747	1	0.00246545	0.941947	1	-0.000756321	0.530421	1	BANP, LOC400553	3259, 145270	gene_body, downstream
WD_Specific_Liver	chr16	87956807	87957027	4	11.0625	220	-10.1829	0.739235	0.588271	-0.150964	hypo	-0.280552	-0.0213744	-2.5155	0.0257493	1000	1	FALSE	0.000375862	0.907508	1	-0.043139	0.0192663	1	-0.0226148	0.494797	1	-0.0450529	0.168786	1	0.04743	0.469782	1	0.00354476	0.120576	1	BANP, LOC400553	5376, 143958	gene_body, downstream
WD_Specific_Liver	chr16	88332267	88332422	12	43.5	155	-33.2606	0.719289	0.614417	-0.104872	hypo	-0.203489	-0.00621724	-2.28305	0.0388153	1000	1	FALSE	0.0047435	0.119377	1	-0.0317097	0.0316145	1	0.00235137	0.942443	1	0.000236429	0.992822	1	0.0432618	0.409908	1	-0.000225063	0.904027	1	LOC101928880, ZNF469	137987, -95048	downstream, upstream
WD_Specific_Liver	chr16	88473833	88474124	11	30.125	291	48.771	0.506749	0.705801	0.199052	hyper	0.0792305	0.318889	3.63856	0.00365365	996	0.996	FALSE	-0.00955197	0.0124319	1	0.0483633	0.00593443	1	0.0096541	0.829484	1	0.0193796	0.591295	1	-0.0176827	0.785644	1	-0.00199205	0.38361	1	MIR5189, ZC3H18	4916, -96256	downstream, upstream
WD_Specific_Liver	chr16	88476370	88477048	19	62.0625	678	97.9033	0.605054	0.838831	0.233776	hyper	0.118352	0.349188	4.56589	0.0012764	550	0.55	FALSE	-0.00771545	0.0251748	1	0.0513989	0.0021496	1	0.0329989	0.383259	1	0.0608404	0.0616225	1	-0.02003	0.756352	1	-0.00265128	0.230107	1	MIR5189, ZC3H18	7453, -93332	downstream, upstream
WD_Specific_Liver	chr16	88731552	88731881	11	39.375	329	31.1879	0.614275	0.739656	0.125381	hyper	0.0382819	0.212451	3.09057	0.00806145	1000	1	FALSE	0.000183768	0.942923	1	0.0244987	0.0577891	1	0.00369344	0.873428	1	0.057335	0.00773268	1	0.00950182	0.839147	1	-0.00183233	0.247208	1	LOC100289580	373	gene_body
WD_Specific_Liver	chr16	88870817	88870979	14	48.5625	162	-33.4214	0.672809	0.544564	-0.128245	hypo	-0.193352	-0.063141	-4.23982	0.000891503	1000	1	FALSE	0.00143344	0.555202	1	-0.0320933	0.00289058	1	0.00769344	0.715278	1	-0.0218618	0.197988	1	-0.0312545	0.441425	1	0.000968277	0.498378	1	PABPN1L	-4157	upstream
WD_Specific_Liver	chr16	88882448	88883401	31	93.75	953	117.418	0.608607	0.809653	0.201046	hyper	0.0330211	0.369112	2.84367	0.0255749	352	0.352	FALSE	-0.00806736	0.0621374	1	0.0477972	0.0096662	1	0.0140639	0.766312	1	0.0690843	0.0657281	1	-0.0308227	0.651267	1	0.000382687	0.873306	1	LOC101927793	-113	upstream
WD_Specific_Liver	chr16	88928348	88928954	24	86.8125	606	72.1452	0.475019	0.667315	0.192296	hyper	0.0769027	0.307717	3.58824	0.00315083	805	0.805	FALSE	-0.00458698	0.220718	1	0.0426956	0.019191	1	0.0201355	0.568388	1	0.0648664	0.0410899	1	-0.0244364	0.70997	1	-0.000807474	0.728838	1	LOC101927793, LOC100129697	44834, -11084	downstream, upstream
WD_Specific_Liver	chr16	89345293	89345910	15	43.8125	617	51.3726	0.37672	0.534274	0.157555	hyper	0.0263457	0.288714	2.5855	0.0221328	989	0.989	FALSE	-0.00275976	0.48318	1	0.0214403	0.262657	1	0.0086847	0.801905	1	0.0554529	0.118372	1	0.0489209	0.462502	1	-0.00314492	0.16352	1	LOC100287036, LOC101927817	24161, -85007	downstream, upstream
WD_Specific_Liver	chr16	89668386	89668812	16	44.125	426	89.9543	0.435399	0.686571	0.251173	hyper	0.0891991	0.413161	3.53547	0.00688232	631	0.631	FALSE	-0.010569	0.0180221	1	0.0441801	0.0566516	1	0.0244831	0.606779	1	0.0873157	0.0383738	1	0.0580264	0.47572	1	-0.00277624	0.331512	1	CHMP1A, CDK10	-10601, -17855	upstream, upstream
WD_Specific_Liver	chr16	90008835	90009390	12	38.8125	555	-34.928	0.804937	0.689593	-0.115343	hypo	-0.211031	-0.0196689	-2.78107	0.0239342	1000	1	FALSE	0.00304673	0.185133	1	-0.0204181	0.0662996	1	-0.00681639	0.782013	1	-0.0166389	0.439987	1	0.0421109	0.282645	1	0.00202175	0.132131	1	CENPBD1, GAS8	-36003, -10238	upstream, upstream
WD_Specific_Liver	chr16	90018153	90018926	9	23.4375	773	-36.836	0.493155	0.297244	-0.195911	hypo	-0.328686	-0.0631677	-3.55716	0.0107425	1000	1	FALSE	0.00423698	0.299331	1	-0.0408108	0.015399	1	-0.0259	0.525956	1	-0.0451839	0.182014	1	-0.0264645	0.661864	1	0.00200698	0.348454	1	GAS8	-702	upstream
WD_Specific_Liver	chr17	740259	740579	16	48.625	320	-37.5048	0.884828	0.763961	-0.120868	hypo	-0.225384	-0.0163825	-2.51787	0.0268608	1000	1	FALSE	0.00154102	0.515296	1	-0.0276794	0.0694531	1	0.000837705	0.971738	1	-0.0360329	0.128851	1	0.0341436	0.521359	1	0.00182112	0.330668	1	FAM57A, DBIL5P	7714, -11753	gene_body, upstream
WD_Specific_Liver	chr17	1486888	1487429	29	86.5625	541	-102.376	0.654479	0.461306	-0.193174	hypo	-0.330384	-0.0559427	-3.10079	0.0101639	609	0.609	FALSE	0.00468775	0.318292	1	-0.0556127	0.00104736	1	-0.0241699	0.56916	1	4.07143e-05	0.999056	1	-0.0101118	0.87885	1	0.00038079	0.869553	1	CRK, MYO1C	-30621, 5278	upstream, gene_body
WD_Specific_Liver	chr17	2084575	2084725	6	21.3125	150	-16.933	0.726858	0.55631	-0.170548	hypo	-0.281451	-0.0596093	-3.39031	0.00616174	1000	1	FALSE	0.00216311	0.586821	1	-0.0335183	0.0527511	1	0.0236519	0.389571	1	-0.0434296	0.0551252	1	-0.0534782	0.389605	1	0.00154527	0.472304	1	HIC1, LOC101927839	29477, -147952	downstream, upstream
WD_Specific_Liver	chr17	2266185	2266536	8	31.875	351	-26.8647	0.864972	0.710751	-0.154221	hypo	-0.271687	-0.0367259	-2.8231	0.0138663	1000	1	FALSE	0.00636557	0.0565958	1	-0.0473294	0.00295081	1	-0.0176617	0.629998	1	0.0195829	0.518781	1	0.0749664	0.209973	1	-0.000308163	0.884705	1	LOC101927839, SRR	33508, -37406	downstream, upstream
WD_Specific_Liver	chr17	2364318	2364639	9	27.5625	321	23.2244	0.764866	0.870421	0.105555	hyper	0.0279814	0.183139	2.92247	0.0112799	1000	1	FALSE	-0.000544763	0.812533	1	0.0234568	0.0294027	1	-0.0104787	0.612891	1	0.0195068	0.275885	1	0.0425309	0.260994	1	-0.000327511	0.810234	1	TSR1, MNT	-26934, 36325	upstream, downstream
WD_Specific_Liver	chr17	2396274	2397264	25	69.0625	990	-122.034	0.700702	0.373573	-0.327129	hypo	-0.501958	-0.152282	-4.28209	0.00241913	460	0.46	FALSE	0.00187292	0.738272	1	-0.0663522	0.00441768	1	-0.0434607	0.400766	1	-0.0718161	0.107248	1	0.0334209	0.702134	1	0.00262335	0.390206	1	TSR1, MNT	-58890, 3700	upstream, gene_body
WD_Specific_Liver	chr17	2814612	2815359	8	20.9375	747	-22.8251	0.711983	0.593842	-0.118141	hypo	-0.222496	-0.0137776	-2.42949	0.0292759	1000	1	FALSE	0.0024984	0.496769	1	-0.0264887	0.0799584	1	-0.00471421	0.897244	1	-0.00330857	0.914089	1	0.0485109	0.356562	1	0.00169454	0.360916	1	RAP1GAP2, LOC101927911	18175, 150536	gene_body, downstream
WD_Specific_Liver	chr17	3003690	3003867	5	17.4375	177	-16.6983	0.565873	0.39835	-0.167523	hypo	-0.315904	-0.0191761	-2.49303	0.0303564	1000	1	FALSE	0.00680778	0.131184	1	-0.05079	0.00820826	1	-0.0499033	0.206014	1	-0.0281825	0.411581	1	0.07052	0.324387	1	0.00370483	0.127258	1	LOC101927911, OR1D5	-37795, 59740	upstream, downstream
WD_Specific_Liver	chr17	4476227	4476579	9	30.75	352	-23.2939	0.910894	0.769333	-0.14156	hypo	-0.207661	-0.0754922	-4.64633	0.00050454	1000	1	FALSE	0.00339657	0.210757	1	-0.0334063	0.0036097	1	-0.00537213	0.81394	1	-0.0129771	0.476286	1	-0.00255455	0.953394	1	1.45615e-05	0.992384	1	SPNS3, SPNS2	42304, -22254	gene_body, upstream
WD_Specific_Liver	chr17	4497171	4497892	11	37.0625	721	61.4887	0.386555	0.604874	0.21832	hyper	0.0965961	0.339991	3.90511	0.00206326	990	0.99	FALSE	-0.00178957	0.620179	1	0.0518797	0.00748014	1	-0.0149863	0.628817	1	0.0869854	0.00153203	1	0.0263255	0.711585	1	-0.00129926	0.607079	1	SPNS2	-941	upstream
WD_Specific_Liver	chr17	4509574	4510019	6	16.5625	445	-15.3836	0.709626	0.522175	-0.187451	hypo	-0.32826	-0.0466864	-2.85761	0.0127195	1000	1	FALSE	0.00728652	0.0630112	1	-0.0513393	0.00906828	1	-0.0344601	0.32752	1	-0.0763329	0.0227046	1	0.0590445	0.424044	1	0.00387211	0.118169	1	SPNS2, MYBBP1A	10741, 45367	gene_body, downstream
WD_Specific_Liver	chr17	4559435	4560668	22	67.625	1233	-65.3611	0.803402	0.672294	-0.131108	hypo	-0.216119	-0.0461346	-3.36222	0.00566523	968	0.968	FALSE	0.0012019	0.696655	1	-0.0228917	0.055464	1	-0.0146951	0.558415	1	-0.0250089	0.216266	1	-0.0310882	0.46543	1	0.00175431	0.231186	1	MYBBP1A, GGT6	-4049, 0	upstream, TSS
WD_Specific_Liver	chr17	4599660	4600283	14	39.875	623	56.9024	0.386493	0.571419	0.184925	hyper	0.0834452	0.286415	3.93327	0.00168803	995	0.995	FALSE	-0.00418634	0.254518	1	0.0304052	0.0445469	1	0.0187383	0.607903	1	0.0534518	0.0768038	1	-0.00232545	0.965841	1	-0.00262459	0.155975	1	SMTNL2, ALOX15	15680, 41382	gene_body, downstream
WD_Specific_Liver	chr17	4898442	4898835	12	43.3125	393	44.0038	0.415516	0.598739	0.183223	hyper	0.0436532	0.32276	2.81637	0.0137583	1000	1	FALSE	-0.00231634	0.572178	1	0.0511022	0.00592447	1	-0.000584153	0.988103	1	0.0503868	0.138477	1	-0.0361009	0.603875	1	-0.0015423	0.525132	1	C17orf107	-817	upstream
WD_Specific_Liver	chr17	4900389	4901270	54	167.688	881	-157.698	0.785747	0.575822	-0.209925	hypo	-0.351259	-0.0685812	-3.19063	0.00666288	163	0.163	FALSE	0.0023812	0.611314	1	-0.0601859	0.000818491	1	-0.0569699	0.22384	1	-0.0306875	0.445282	1	0.0578873	0.401069	1	0.00394102	0.0982186	1	C17orf107, CHRNE	737, 1804	gene_body, gene_body
WD_Specific_Liver	chr17	7261842	7262393	19	63.875	551	-53.1233	0.312001	0.202876	-0.109126	hypo	-0.213057	-0.00514983	-2.47487	0.0420722	996	0.996	FALSE	-0.000615028	0.807986	1	-0.0227283	0.0329665	1	-0.00731803	0.765665	1	0.00173964	0.930304	1	0.0228773	0.561632	1	0.00123502	0.353771	1	CTDNEP1, CLDN7	-9902, 800	upstream, gene_body
WD_Specific_Liver	chr17	8138180	8139042	26	57.875	862	-129.883	0.362318	0.152747	-0.20957	hypo	-0.310623	-0.108531	-4.54773	0.00076912	392	0.392	FALSE	0.000568724	0.89356	1	-0.0481117	0.0057339	1	-0.0066623	0.867909	1	-0.0402175	0.233824	1	-0.0193618	0.761918	1	0.0026292	0.242291	1	HES7, MIR6883	-14088, 6029	upstream, downstream
WD_Specific_Liver	chr17	8470092	8470905	20	68.9375	813	98.3198	0.389566	0.652547	0.262981	hyper	0.107579	0.418335	3.67312	0.00301377	691	0.691	FALSE	-0.00483824	0.297851	1	0.083181	0.000265695	0.488613	0.0218852	0.626522	1	0.0755743	0.0533957	1	-0.106909	0.228411	1	-0.00260102	0.414444	1	NDEL1, MYH10	34241, 159856	downstream, downstream
WD_Specific_Liver	chr17	8798359	8799034	14	39.25	675	40.7503	0.462046	0.598264	0.136218	hyper	0.0292781	0.243162	2.87155	0.0180147	1000	1	FALSE	-0.00597146	0.04489	1	0.0443618	0.00063209	1	0.0321486	0.315206	1	0.0217818	0.405716	1	-0.0322345	0.526398	1	0.000280562	0.875745	1	MFSD6L	315	gene_body
WD_Specific_Liver	chr17	9023038	9023794	62	234.938	756	-173.288	0.444135	0.201764	-0.242371	hypo	-0.348441	-0.136306	-4.90345	0.000236333	80	0.08	FALSE	0.000324765	0.937678	1	-0.0664661	0.000323724	0.595328	-0.0261727	0.49091	1	-0.0531546	0.118351	1	-0.0133873	0.85569	1	0.0027565	0.280516	1	NTN1, LOC101928266	1497, 155324	gene_body, downstream
WD_Specific_Liver	chr17	9115849	9116267	7	23.625	418	-18.6273	0.547585	0.378966	-0.16862	hypo	-0.262695	-0.0745188	-3.86745	0.00190813	1000	1	FALSE	0.00190571	0.646012	1	-0.0387938	0.0388649	1	0.029212	0.486169	1	-0.0354711	0.305682	1	0.0124455	0.85068	1	0.00164873	0.482921	1	NTN1, LOC101928266	94308, 62851	gene_body, downstream
WD_Specific_Liver	chr17	9171173	9171630	6	18.5	457	22.8528	0.622075	0.772862	0.150787	hyper	0.0443698	0.257197	3.15327	0.010164	1000	1	FALSE	-0.00334081	0.291113	1	0.0234487	0.0968929	1	0.00192678	0.952711	1	0.0476164	0.0894533	1	-0.0122091	0.804443	1	-0.00131469	0.447463	1	NTN1, LOC101928266	149632, 7488	gene_body, gene_body
WD_Specific_Liver	chr17	14309883	14310434	15	48.3125	551	-44.3355	0.726936	0.553356	-0.17358	hypo	-0.285037	-0.0621096	-3.34355	0.00489375	1000	1	FALSE	0.00354264	0.401674	1	-0.0334041	0.0773115	1	0.0499383	0.120401	1	-0.0693736	0.0127587	1	-0.09019	0.168214	1	0.00269534	0.241942	1	MGC12916, CDRT7	6144, -720540	downstream, upstream
WD_Specific_Liver	chr17	15502412	15502601	9	28.0625	189	-22.0352	0.699551	0.553426	-0.146125	hypo	-0.25225	-0.04001	-2.95349	0.0104754	1000	1	FALSE	0.00350391	0.27486	1	-0.0320191	0.0742767	1	0.0304612	0.237832	1	-0.0495575	0.0857641	1	0.00795364	0.902559	1	0.00243894	0.265607	1	CDRT4, TVP23C-CDRT4	-34801, 61030	upstream, gene_body
WD_Specific_Liver	chr17	16486624	16487378	14	44.125	754	-42.1255	0.723853	0.563497	-0.160357	hypo	-0.317239	-0.00344143	-2.33844	0.0461635	1000	1	FALSE	-0.00112876	0.773254	1	-0.0262014	0.122736	1	-0.00648197	0.875873	1	-0.0165204	0.619543	1	-0.0827318	0.153467	1	0.000566221	0.785845	1	SNORD65, LRRC75A	45399, 4813	downstream, gene_body
WD_Specific_Liver	chr17	17445181	17445953	6	19.3125	772	-16.4534	0.726824	0.594903	-0.131921	hypo	-0.216482	-0.0474047	-3.36483	0.00494418	1000	1	FALSE	0.00324502	0.220305	1	-0.0324896	0.0109473	1	-0.0262219	0.353271	1	-0.01761	0.460857	1	0.0673364	0.135206	1	0.00279683	0.0781193	1	NT5M, MED9	141816, -31032	downstream, upstream
WD_Specific_Liver	chr17	17568240	17568648	7	17.6875	408	19.2322	0.345924	0.647669	0.301745	hyper	0.16634	0.437187	4.79064	0.000308127	1000	1	FALSE	-0.00727072	0.151794	1	0.0667255	0.00629398	1	0.0283	0.540159	1	0.0858718	0.0317719	1	-0.0356045	0.69335	1	-0.00352903	0.2628	1	RASD1, PEMT	-71845, 23055	upstream, gene_body
WD_Specific_Liver	chr17	17581577	17582324	5	11.25	747	21.1346	0.353375	0.635297	0.281923	hyper	0.109289	0.454564	3.67175	0.00479586	1000	1	FALSE	-0.00378518	0.419289	1	0.0766443	0.0033179	1	0.0324689	0.393136	1	0.0814357	0.0346067	1	-0.0908782	0.350847	1	-0.0041178	0.226914	1	RASD1, PEMT	-85182, 9379	upstream, gene_body
WD_Specific_Liver	chr17	17663400	17663611	5	16.25	211	-23.4838	0.670875	0.457671	-0.213204	hypo	-0.331089	-0.0953248	-4.01343	0.00231743	1000	1	FALSE	0.0019402	0.630413	1	-0.0610372	1.4481e-05	0.0266306	-0.0382749	0.307525	1	-0.0370604	0.230055	1	-0.0129555	0.828106	1	0.00115481	0.583592	1	PEMT, RAI1	-71697, -17861	upstream, upstream
WD_Specific_Liver	chr17	17684966	17685508	7	22.125	542	-26.5469	0.828092	0.605883	-0.222208	hypo	-0.333823	-0.110604	-4.27244	0.000782881	1000	1	FALSE	0.00245833	0.53146	1	-0.0597344	0.000300181	0.552033	-0.0451721	0.144994	1	-0.0587868	0.027522	1	0.03774	0.563586	1	0.0013414	0.561903	1	SMCR2, RAI1-AS1	-7278, 80794	upstream, downstream
WD_Specific_Liver	chr17	17685886	17686227	9	25.375	341	-32.2467	0.711057	0.490491	-0.220566	hypo	-0.346239	-0.0949147	-3.76553	0.00209542	1000	1	FALSE	0.0041719	0.319414	1	-0.0619533	0.000943891	1	-0.00909563	0.795762	1	-0.0681268	0.0185738	1	-0.00969364	0.893417	1	0.00183502	0.471629	1	SMCR2, RAI1-AS1	-8198, 80075	upstream, downstream
WD_Specific_Liver	chr17	17713925	17715042	21	62	1117	-75.2671	0.873763	0.680025	-0.193738	hypo	-0.276067	-0.111353	-5.06033	0.00019213	916	0.916	FALSE	0.0024064	0.399731	1	-0.0390849	0.00545945	1	-0.0352142	0.161496	1	-0.0490132	0.0354239	1	0.0355455	0.494578	1	0.00331296	0.0608277	1	SMCR2, RAI1-AS1	-36237, 51260	upstream, downstream
WD_Specific_Liver	chr17	17724507	17725186	31	109.875	679	-102.981	0.65241	0.320618	-0.331792	hypo	-0.483296	-0.180297	-4.69781	0.000343728	594	0.594	FALSE	0.00407859	0.485249	1	-0.0902809	0.000194646	0.357955	-0.0283426	0.543836	1	-0.0475075	0.242812	1	0.0546864	0.577776	1	0.00442833	0.187599	1	SMCR2, RAI1-AS1	-46819, 41116	upstream, downstream
WD_Specific_Liver	chr17	17784066	17784640	18	51.5625	574	-74.9089	0.593388	0.313734	-0.279654	hypo	-0.446829	-0.112511	-3.68366	0.00361898	924	0.924	FALSE	0.00381044	0.424086	1	-0.0781279	0.000634978	1	-0.0344705	0.463396	1	-0.0669982	0.122062	1	0.0399864	0.654171	1	0.00433279	0.159336	1	SMCR5, MIR6777	-4537, 28905	upstream, downstream
WD_Specific_Liver	chr17	17810133	17810973	41	113.688	840	169.336	0.36042	0.731876	0.371455	hyper	0.243828	0.499099	6.25099	2.27336e-05	152	0.152	FALSE	-0.0107267	0.0480336	1	0.0907962	0.000164233	0.302025	0.0765678	0.162953	1	0.0906825	0.0592745	1	-0.0413509	0.672342	1	-0.00461893	0.167541	1	SMCR5, MIR6777	-30604, 2572	upstream, downstream
WD_Specific_Liver	chr17	18138127	18138964	12	36	837	54.4197	0.515375	0.717172	0.201797	hyper	0.0642505	0.339376	3.19657	0.00768412	998	0.998	FALSE	-0.00123411	0.777004	1	0.0658341	0.000372568	0.685153	0.00650765	0.873129	1	0.0365546	0.298658	1	-0.0463727	0.532864	1	-0.00129754	0.614965	1	MYO15A, ALKBH5	29422, -44588	gene_body, upstream
WD_Specific_Liver	chr17	18323260	18324873	23	71.8125	1613	84.3048	0.723175	0.881861	0.158686	hyper	0.0772778	0.240076	4.55238	0.0022336	822	0.822	FALSE	-0.00338156	0.218935	1	0.0317622	0.0047809	1	0.0287721	0.289467	1	0.0333364	0.149026	1	-0.0434673	0.307487	1	-0.00131208	0.37234	1	TOP3A, MIR6778	-8168, 16013	upstream, downstream
WD_Specific_Liver	chr17	18382772	18383353	35	125.25	581	-173.59	0.695816	0.406545	-0.289271	hypo	-0.425964	-0.152603	-4.54371	0.000470594	135	0.135	FALSE	0.0101496	0.0402303	1	-0.0677816	0.00278223	1	-0.0196956	0.651162	1	-0.0751546	0.0575541	1	0.0129645	0.882759	1	0.00424924	0.149273	1	EVPLL, FLJ35934	5008, -27805	gene_body, upstream
WD_Specific_Liver	chr17	19343417	19343971	9	27.4375	554	35.4906	0.542886	0.765076	0.22219	hyper	0.133342	0.311045	5.41351	0.000126882	1000	1	FALSE	-0.00546725	0.124031	1	0.0556766	0.000252209	0.463813	0.00199454	0.953624	1	0.0375068	0.173322	1	-0.0164891	0.789481	1	-0.00193507	0.362103	1	EPN2-AS1, MIR1180	-37156, 603	upstream, downstream
WD_Specific_Liver	chr17	27457373	27457969	9	25.4375	596	-39.6414	0.601771	0.353151	-0.248621	hypo	-0.388448	-0.108819	-3.83341	0.00199574	1000	1	FALSE	0.00446382	0.355085	1	-0.0464618	0.0405956	1	-0.0249798	0.520126	1	-0.0488732	0.173411	1	0.02046	0.803122	1	0.00427369	0.122226	1	TBC1D3P5, KSR1	39369, -14040	downstream, upstream
WD_Specific_Liver	chr17	27631199	27631621	7	20.25	422	-27.4502	0.593575	0.375771	-0.217804	hypo	-0.347579	-0.0880147	-3.69819	0.00357167	1000	1	FALSE	0.00198608	0.622743	1	-0.0646695	0.0012052	1	-0.0204219	0.580587	1	-0.02449	0.453668	1	0.0350645	0.649937	1	0.0029346	0.273169	1	LGALS9	52	gene_body
WD_Specific_Liver	chr17	27632877	27633246	8	22.125	369	-25.7526	0.598235	0.40979	-0.188445	hypo	-0.321879	-0.0550079	-3.04052	0.00915768	1000	1	FALSE	0.00264416	0.560169	1	-0.0598891	0.00252346	1	0.0201284	0.607519	1	-0.0307843	0.349443	1	-0.0195736	0.797506	1	0.00121488	0.646541	1	LGALS9, NOS2	1730, 167283	gene_body, downstream
WD_Specific_Liver	chr17	28345597	28346151	6	17.875	554	19.6461	0.371246	0.550935	0.17969	hyper	0.064575	0.294805	3.34831	0.00478706	1000	1	FALSE	-0.00304569	0.455421	1	0.0483854	0.00422693	1	-0.00121421	0.966005	1	0.0197307	0.426657	1	-0.0156518	0.808285	1	-0.00258809	0.239109	1	IFT20, TMEM199	-10108, -11429	upstream, upstream
WD_Specific_Liver	chr17	28369323	28369809	14	67.0625	486	34.7816	0.239622	0.496022	0.2564	hyper	0.0790171	0.43381	3.18032	0.00872849	1000	1	FALSE	-0.00460935	0.428472	1	0.0896851	0.000176021	0.323703	0.0230929	0.662445	1	0.0416696	0.369968	1	-0.0611136	0.522993	1	-0.00106692	0.75349	1	SEBOX, SARM1, VTN	-4172, -1852, 543	upstream, upstream, gene_body
WD_Specific_Liver	chr17	28371994	28372583	59	214.188	589	-218.83	0.444034	0.245125	-0.198909	hypo	-0.309854	-0.087973	-3.84556	0.00178319	44	0.044	TRUE	0.00713275	0.114104	1	-0.0599264	0.00078188	1	-0.0255077	0.527979	1	-0.0209214	0.53383	1	0.03618	0.603233	1	0.00145674	0.550995	1	SARM1, VTN	333, -1642	gene_body, upstream
WD_Specific_Liver	chr17	29110174	29111091	22	81.875	917	85.2388	0.721599	0.921413	0.199814	hyper	0.0970036	0.302616	4.80908	0.00335729	815	0.815	FALSE	-0.00692138	0.0199869	1	0.0306176	0.0322805	1	0.0495115	0.131323	1	0.0395732	0.167098	1	-0.0124373	0.8078	1	-0.00237685	0.178144	1	TIAF1, MYO18A	-34565, 69298	upstream, gene_body
WD_Specific_Liver	chr17	29138785	29139026	4	10.875	241	-12.4858	0.598185	0.418655	-0.179531	hypo	-0.305055	-0.0540451	-3.0686	0.00834261	1000	1	FALSE	-0.000819352	0.856065	1	-0.0394819	0.0490478	1	0.0295	0.426603	1	-0.0315271	0.332935	1	-0.000903636	0.989997	1	0.00426471	0.0768929	1	TIAF1, MYO18A	-63176, 41363	upstream, gene_body
WD_Specific_Liver	chr17	29139350	29139554	5	19.75	204	-11.7191	0.439005	0.292339	-0.146666	hypo	-0.250191	-0.0430954	-3.04532	0.00896308	1000	1	FALSE	-0.00153191	0.656798	1	-0.0414514	0.00403743	1	0.00515847	0.852022	1	-0.0327043	0.170735	1	-0.0105227	0.84815	1	0.00286785	0.121227	1	TIAF1, MYO18A	-63741, 40835	upstream, gene_body
WD_Specific_Liver	chr17	31738341	31738425	4	11.375	84	26.3546	0.511011	0.768322	0.257311	hyper	0.156244	0.358383	5.93198	0.000435346	1000	1	FALSE	-0.00673933	0.102895	1	0.0579045	0.000763101	1	0.0446126	0.272501	1	0.0193843	0.564637	1	0.000160909	0.998094	1	-0.00382821	0.0932797	1	MIR365B, COPRS	162931, 120882	downstream, downstream
WD_Specific_Liver	chr17	32487680	32488078	17	63.4375	398	-57.4386	0.597877	0.451896	-0.14598	hypo	-0.248893	-0.0430732	-3.06423	0.00903818	994	0.994	FALSE	0.00362482	0.264147	1	-0.0387112	0.00928375	1	0.00389781	0.900028	1	-0.0509	0.0656783	1	-0.0117382	0.831912	1	0.002723	0.147945	1	CDK5R1	594	gene_body
WD_Specific_Liver	chr17	32518958	32519320	11	32.1875	362	-36.1659	0.570591	0.385177	-0.185414	hypo	-0.289698	-0.0811289	-3.87008	0.00219278	1000	1	FALSE	0.00237453	0.547608	1	-0.0419716	0.00449104	1	-0.0296164	0.449842	1	-0.0143961	0.656327	1	0.0406255	0.459565	1	0.000692543	0.722501	1	CDK5R1, MYO1D	31872, 357853	downstream, gene_body
WD_Specific_Liver	chr17	35449664	35449791	6	14.8125	127	15.1749	0.241797	0.439127	0.197331	hyper	0.054482	0.340191	2.96382	0.010296	1000	1	FALSE	-0.00416688	0.366922	1	0.0659873	0.00114349	1	0.00100492	0.983523	1	0.0115246	0.770865	1	-0.0293327	0.706888	1	0.00205155	0.45516	1	SLFN13	-827	upstream
WD_Specific_Liver	chr17	39110531	39110857	10	32.125	326	50.4015	0.424393	0.63811	0.213717	hyper	0.0366221	0.390798	2.80806	0.0240885	999	0.999	FALSE	-0.00814604	0.0423903	1	0.0487879	0.0167376	1	0.0263847	0.540025	1	0.0531339	0.167907	1	-0.0966145	0.190746	1	-0.0036834	0.147797	1	LOC100131347, PLXDC1	53513, 40792	downstream, gene_body
WD_Specific_Liver	chr17	39195808	39195957	5	21.6875	149	-14.3893	0.867454	0.756213	-0.111241	hypo	-0.179294	-0.043186	-3.56347	0.00392861	1000	1	FALSE	0.0032669	0.246115	1	-0.0117748	0.301536	1	-0.0116967	0.696181	1	-0.0114414	0.634766	1	0.0214036	0.592754	1	0.00162287	0.229137	1	RPL19	-4325	upstream
WD_Specific_Liver	chr17	39627611	39627960	13	32.3125	349	43.847	0.189382	0.384761	0.195379	hyper	0.0816489	0.309071	3.75231	0.00286057	1000	1	FALSE	-0.00158897	0.664813	1	0.0415809	0.0155827	1	-0.00376393	0.919799	1	0.0215993	0.474841	1	-0.0283091	0.650355	1	-0.00207809	0.341231	1	PPP1R1B, STARD3	688, -9119	gene_body, upstream
WD_Specific_Liver	chr17	40070197	40070796	12	40.8125	599	-38.1936	0.729409	0.488623	-0.240787	hypo	-0.364142	-0.117451	-4.25162	0.00111418	1000	1	FALSE	0.000632989	0.893952	1	-0.0698495	0.00027188	0.499987	-0.0242481	0.52402	1	-0.0327171	0.335431	1	0.0203645	0.791077	1	0.00348753	0.186629	1	THRA, NR1D1	8005, 29929	gene_body, downstream
WD_Specific_Liver	chr17	40323953	40324554	6	15.6875	601	-17.5086	0.721274	0.557221	-0.164053	hypo	-0.30101	-0.0270832	-2.60709	0.0227836	1000	1	FALSE	0.00115683	0.76378	1	-0.0484484	0.00896163	1	-0.0074541	0.82776	1	-0.0540443	0.102958	1	0.0292182	0.668301	1	0.00158135	0.509825	1	RARA, RARA-AS1	14783, 18582	gene_body, downstream
WD_Specific_Liver	chr17	40354107	40354753	11	36.875	646	27.4679	0.493302	0.718706	0.225404	hyper	0.120496	0.330304	4.67341	0.000516379	1000	1	FALSE	-0.00380033	0.323554	1	0.0526428	0.0044835	1	0.0402126	0.186946	1	0.0719	0.0149629	1	0.0203545	0.768837	1	-0.00425728	0.0693544	1	RARA-AS1, GJD3	-10971, 9940	upstream, downstream
WD_Specific_Liver	chr17	40556955	40557403	11	34.9375	448	-40.4666	0.794583	0.611419	-0.183164	hypo	-0.289298	-0.0770757	-3.70417	0.00237338	1000	1	FALSE	0.000180013	0.954331	1	-0.0383429	0.0157437	1	0.00389235	0.871415	1	-0.0462371	0.0368581	1	-0.0217355	0.704916	1	0.00225927	0.26013	1	TNS4, CCR7	-55353, 8081	upstream, gene_body
WD_Specific_Liver	chr17	41625745	41625905	11	43.625	160	-34.9677	0.779281	0.641814	-0.137466	hypo	-0.245251	-0.029696	-2.73751	0.0161135	1000	1	FALSE	0.00387577	0.232117	1	-0.0352797	0.023082	1	0.0173601	0.609405	1	-0.00404321	0.883075	1	-0.0319818	0.58117	1	-0.00101486	0.60674	1	KRT17	-1115	upstream
WD_Specific_Liver	chr17	41655430	41656124	13	38.0625	694	-29.6917	0.807189	0.689285	-0.117904	hypo	-0.183871	-0.0519022	-3.83963	0.00187073	1000	1	FALSE	0.00300271	0.272032	1	-0.0193391	0.107027	1	-0.0043388	0.873069	1	-0.029235	0.184423	1	-0.0473955	0.250103	1	0.00159507	0.272906	1	KRT42P, EIF1	-15231, -32750	upstream, upstream
WD_Specific_Liver	chr17	42023662	42024278	9	25.875	616	35.5304	0.367508	0.563266	0.195757	hyper	0.05448	0.33708	3.28621	0.0136555	1000	1	FALSE	-0.00593853	0.094472	1	0.0429444	0.0055651	1	0.0211678	0.557584	1	0.0370679	0.213763	1	-0.0696309	0.218475	1	-0.000953275	0.639065	1	DNAJC7, ZNF385C	-5965, 13748	upstream, downstream
WD_Specific_Liver	chr17	42040541	42040832	9	27.25	291	24.1745	0.653502	0.791667	0.138165	hyper	0.0426734	0.233647	3.22758	0.00915397	1000	1	FALSE	-0.00328001	0.260561	1	0.0344246	0.00434944	1	0.0110503	0.713807	1	0.00954393	0.694629	1	0.0191782	0.664038	1	8.34203e-05	0.958357	1	ZNF385C	-2515	upstream
WD_Specific_Liver	chr17	42063482	42063988	10	27.9375	506	-29.7035	0.675861	0.55067	-0.125191	hypo	-0.211944	-0.0384692	-3.11171	0.00807361	1000	1	FALSE	-0.000550787	0.851465	1	-0.028434	0.0242982	1	-0.0222066	0.470849	1	-0.0193271	0.45015	1	0.00358273	0.936983	1	0.00221487	0.15676	1	ZNF385C, DHX58	-25456, 48745	upstream, downstream
WD_Specific_Liver	chr17	42109233	42109711	12	39.5	478	72.1986	0.600936	0.884982	0.284046	hyper	0.158384	0.409676	5.50664	0.00141574	944	0.944	FALSE	-0.00886509	0.0448	1	0.0615536	0.000861311	1	0.0355842	0.45528	1	0.0712468	0.057706	1	-0.00522455	0.942466	1	-0.00240982	0.336006	1	ZNF385C, DHX58	-71207, 3022	upstream, gene_body
WD_Specific_Liver	chr17	42111130	42111923	13	50.375	793	48.0533	0.517201	0.681254	0.164053	hyper	0.0634305	0.26467	3.7014	0.00511044	1000	1	FALSE	-0.00550508	0.0846407	1	0.0391853	0.0061511	1	0.0012224	0.9708	1	0.0365261	0.185092	1	0.01249	0.814394	1	-0.000935553	0.617199	1	ZNF385C, DHX58	-73104, 810	upstream, gene_body
WD_Specific_Liver	chr17	42155676	42155886	9	28.5625	210	-23.4965	0.621811	0.491519	-0.130292	hypo	-0.222313	-0.0382805	-3.07204	0.0092907	1000	1	FALSE	0.00339255	0.286779	1	-0.0226895	0.0985214	1	-0.0355869	0.237901	1	-0.00882036	0.723703	1	-0.00203909	0.966418	1	0.00241714	0.142213	1	RAB5C	-632	upstream
WD_Specific_Liver	chr17	42563025	42563378	21	79.9375	353	67.3188	0.333461	0.488922	0.15546	hyper	0.0468881	0.264039	3.08355	0.00844274	961	0.961	FALSE	-0.00590692	0.0800981	1	0.0440069	0.00292757	1	0.0279656	0.422036	1	0.0284029	0.316854	1	-0.111478	0.0335538	1	-0.0010984	0.576552	1	COASY, MLX	952, -3681	gene_body, upstream
WD_Specific_Liver	chr17	43399804	43400277	21	76.3125	473	85.9538	0.325122	0.619719	0.294597	hyper	0.105661	0.483506	3.36173	0.00497518	812	0.812	FALSE	-0.00940172	0.103133	1	0.0855102	0.00184154	1	0.0686699	0.178104	1	0.0874836	0.0630309	1	-0.0953155	0.360168	1	-0.00406337	0.264759	1	ARL4D, MIR2117	820, -44528	gene_body, upstream
WD_Specific_Liver	chr17	44011746	44012398	8	25.6875	652	32.1143	0.582013	0.83747	0.255457	hyper	0.0823558	0.428584	3.48744	0.0101154	1000	1	FALSE	-0.00343743	0.507748	1	0.0522097	0.0191161	1	0.00020929	0.996744	1	0.0559857	0.190938	1	-0.0280582	0.735213	1	-0.00189219	0.504374	1	PYY, TMEM101	-7277, 10753	upstream, gene_body
WD_Specific_Liver	chr17	44097340	44098210	12	41.75	870	39.7138	0.43779	0.588536	0.150746	hyper	0.0379999	0.26346	2.95249	0.0134974	1000	1	FALSE	-0.00789215	0.00329277	1	0.0370673	0.00763473	1	0.0348169	0.271512	1	0.0550071	0.0476406	1	-0.0401982	0.432576	1	-0.00220199	0.215634	1	LSM12, LOC105371789	-29721, -17701	upstream, upstream
WD_Specific_Liver	chr17	44959952	44960341	17	55.6875	389	50.9651	0.318052	0.468705	0.150654	hyper	0.0281463	0.27314	2.65132	0.0196826	999	0.999	FALSE	-0.00639547	0.0889261	1	0.0153585	0.39705	1	-0.0256825	0.523006	1	0.0311471	0.332399	1	0.0306573	0.623205	1	-0.000285623	0.895701	1	KIF18B, C1QL1	-12241, 7935	upstream, gene_body
WD_Specific_Liver	chr17	44987523	44987976	9	23	453	-33.1403	0.508016	0.295272	-0.212745	hypo	-0.401447	-0.0240797	-2.4318	0.0299404	1000	1	FALSE	0.00945251	0.0658539	1	-0.0638678	0.012202	1	-0.00425137	0.933087	1	-0.0774632	0.090306	1	0.0604536	0.518067	1	0.00454775	0.156117	1	C1QL1, NMT1	-19247, -73322	upstream, upstream
WD_Specific_Liver	chr17	47708880	47709355	35	124.062	475	95.1334	0.475379	0.615563	0.140183	hyper	0.00985684	0.270496	2.39925	0.037547	606	0.606	FALSE	-0.00634397	0.091084	1	0.0468557	0.00800369	1	-0.0063306	0.872406	1	0.0164175	0.618469	1	-0.0294727	0.648873	1	-0.00168116	0.462751	1	TBKBP1, TBX21	13617, -23888	gene_body, upstream
WD_Specific_Liver	chr17	48434100	48434269	5	19.5625	169	16.6677	0.56145	0.742008	0.180558	hyper	0.0458776	0.315256	2.92021	0.0128079	1000	1	FALSE	0.00106087	0.781016	1	0.0485807	0.00417952	1	0.0192503	0.60041	1	0.021855	0.499339	1	-0.0471955	0.460201	1	-0.00232073	0.294471	1	SKAP1	-3868	upstream
WD_Specific_Liver	chr17	49704119	49704426	7	21.1875	307	26.7688	0.473773	0.646482	0.17271	hyper	0.0649052	0.280521	3.43975	0.00404481	1000	1	FALSE	-0.00478259	0.179828	1	0.0419201	0.0071468	1	0.0439858	0.229637	1	0.0335625	0.294111	1	-0.0720073	0.208054	1	-0.00388064	0.0446584	1	SPOP, SLC35B1	-25956, 3525	upstream, gene_body
WD_Specific_Liver	chr17	50100704	50101317	11	36.125	613	41.3652	0.415571	0.633724	0.218153	hyper	0.086813	0.349514	3.56992	0.00317674	1000	1	FALSE	-0.00859215	0.0530063	1	0.0532795	0.0157772	1	-0.00315628	0.94949	1	0.0619168	0.145723	1	-0.111385	0.152126	1	-0.0024708	0.378769	1	PDK2, SAMD14	5968, 28565	gene_body, downstream
WD_Specific_Liver	chr17	50101985	50102337	7	19.25	352	30.9207	0.346345	0.594287	0.247942	hyper	0.113769	0.382124	3.99077	0.00152875	1000	1	FALSE	-0.00710122	0.154988	1	0.0723497	0.000333632	0.613549	0.0362	0.460605	1	0.0389421	0.355739	1	-0.0734845	0.350968	1	-0.00315757	0.256022	1	PDK2, SAMD14	7249, 27545	gene_body, downstream
WD_Specific_Liver	chr17	50534446	50534934	12	36.75	488	-35.9557	0.794349	0.650954	-0.143395	hypo	-0.254735	-0.0320515	-2.80242	0.0158186	1000	1	FALSE	0.00194687	0.637292	1	-0.035349	0.0281618	1	-0.0282219	0.198285	1	-0.02905	0.166441	1	-0.0356709	0.555946	1	0.000940361	0.644368	1	EPN3, LOC105371824	1760, 3820	gene_body, downstream
WD_Specific_Liver	chr17	57108575	57109268	10	35.9375	693	41.2755	0.505206	0.742152	0.236945	hyper	0.102108	0.371739	3.90637	0.00283349	1000	1	FALSE	-0.00364635	0.36655	1	0.0597815	0.000592798	1	0.0156967	0.672883	1	0.0616786	0.0578152	1	-0.00547364	0.935904	1	-0.000292407	0.903408	1	AKAP1, MSI2	23384, -146582	gene_body, upstream
WD_Specific_Liver	chr17	58507196	58507478	8	27.125	282	29.0238	0.518233	0.727237	0.209004	hyper	0.0703713	0.347662	3.23382	0.00601206	1000	1	FALSE	-0.00624445	0.176312	1	0.0670411	0.00105197	1	0.00310546	0.940771	1	0.0573818	0.12055	1	-0.0389573	0.623079	1	-0.00291128	0.290662	1	HSF5, SEPT4-AS1	-18795, -12358	upstream, upstream
WD_Specific_Liver	chr17	60559798	60560682	20	74.9375	884	84.9778	0.702543	0.885456	0.182913	hyper	0.118857	0.246956	6.1256	2.64007e-05	822	0.822	FALSE	-0.00399016	0.12961	1	0.0423312	0.000437668	0.804872	0.0303738	0.224232	1	0.0432943	0.0452975	1	-0.00848182	0.859516	1	-0.00229288	0.160701	1	LOC388406	-3863	upstream
WD_Specific_Liver	chr17	63446803	63447353	26	75.375	550	-111.993	0.610925	0.339197	-0.271728	hypo	-0.411046	-0.132441	-4.3842	0.00158496	546	0.546	FALSE	0.00685017	0.228405	1	-0.0746076	0.00119241	1	-0.0317339	0.512119	1	-0.0497986	0.2362	1	0.0567673	0.525872	1	0.00316297	0.30663	1	CYB561	-442	upstream
WD_Specific_Liver	chr17	63932028	63932476	7	17.375	448	-20.423	0.695476	0.572275	-0.123201	hypo	-0.238295	-0.00807815	-2.32375	0.0378944	1000	1	FALSE	0.00433531	0.163296	1	-0.0194978	0.190083	1	-0.0210563	0.528769	1	-0.0452279	0.116216	1	0.00156909	0.975588	1	0.00205472	0.24836	1	CD79B	0	TSS
WD_Specific_Liver	chr17	64177760	64178238	7	21.125	478	16.9316	0.533249	0.642033	0.108784	hyper	0.0100747	0.207452	2.37748	0.0332183	1000	1	FALSE	-0.0052131	0.112586	1	0.030968	0.049023	1	-0.0220847	0.527444	1	0.0166882	0.580701	1	-0.03183	0.560892	1	-0.00155687	0.425758	1	SNORA50C, TEX2	31422, 85085	downstream, gene_body
WD_Specific_Liver	chr17	64263789	64264138	7	25.75	349	-21.4813	0.770356	0.631251	-0.139105	hypo	-0.246864	-0.0313891	-2.80198	0.0154901	1000	1	FALSE	0.00326652	0.347655	1	-0.048865	0.000554743	1	-0.0257716	0.406746	1	-0.000913571	0.971194	1	-0.0378409	0.49407	1	0.00113969	0.559627	1	TEX2	-466	upstream
WD_Specific_Liver	chr17	64777929	64778383	17	52	454	55.4392	0.22128	0.347063	0.125784	hyper	0.0260318	0.225562	2.70606	0.0171302	995	0.995	FALSE	-0.00497685	0.0897426	1	0.0324888	0.0273553	1	0.00344262	0.910954	1	0.0425436	0.121264	1	0.0161482	0.765301	1	-0.00127574	0.49218	1	MIR6080	-2375	upstream
WD_Specific_Liver	chr17	66945480	66945800	11	33.75	320	-28.6627	0.682589	0.568122	-0.114467	hypo	-0.214323	-0.0146174	-2.49831	0.0280361	1000	1	FALSE	0.00344702	0.388066	1	-0.0441649	0.00390059	1	-0.00394973	0.912853	1	0.0221282	0.441481	1	0.0165173	0.775883	1	0.000773913	0.702507	1	CACNG5, CACNG4	68208, -19063	downstream, upstream
WD_Specific_Liver	chr17	74738094	74738755	10	31	661	-34.7507	0.459206	0.2686	-0.190606	hypo	-0.31848	-0.0627	-3.20581	0.00656752	1000	1	FALSE	0.00294324	0.487202	1	-0.0343073	0.103069	1	-0.0232579	0.540208	1	-0.0362925	0.304922	1	0.0398527	0.587378	1	0.00454366	0.0671269	1	CD300LF, SLC9A3R1	-25094, -9856	upstream, upstream
WD_Specific_Liver	chr17	75036644	75037172	20	59.75	528	-56.2847	0.803682	0.651101	-0.152582	hypo	-0.283997	-0.0211894	-2.5059	0.0261195	992	0.992	FALSE	0.00484314	0.209214	1	-0.0456853	0.00504159	1	-0.0138235	0.705153	1	-0.0164557	0.584432	1	0.0424291	0.479412	1	0.00313587	0.132482	1	KCTD2, ATP5H	4078, 9807	gene_body, downstream
WD_Specific_Liver	chr17	75087686	75088400	18	49.9375	714	-84.7484	0.586329	0.319766	-0.266564	hypo	-0.39435	-0.138783	-4.5232	0.000624496	827	0.827	FALSE	0.00656446	0.213348	1	-0.0758289	0.000308748	0.567788	-0.0486432	0.314935	1	-0.0446557	0.287919	1	0.0431	0.615956	1	0.00236509	0.419131	1	SLC16A5	0	TSS
WD_Specific_Liver	chr17	75124227	75125050	17	46.3125	823	-62.8167	0.846205	0.658333	-0.187872	hypo	-0.327299	-0.0484947	-2.92825	0.0123377	985	0.985	FALSE	0.00315892	0.511084	1	-0.05049	0.00982423	1	-0.0231984	0.447316	1	-0.0122732	0.619468	1	-0.00955091	0.896653	1	0.0023896	0.341	1	ARMC7, NT5C	14276, 6745	gene_body, downstream
WD_Specific_Liver	chr17	75587758	75588568	40	115.5	810	-186.79	0.489687	0.219698	-0.269989	hypo	-0.39402	-0.145966	-4.67224	0.000366626	91	0.091	FALSE	0.00464991	0.354367	1	-0.0631157	0.00297608	1	-0.0272044	0.568555	1	-0.0436704	0.27256	1	0.00107273	0.989478	1	0.00373086	0.177744	1	MYO15B	0	TSS
WD_Specific_Liver	chr17	75999805	76000515	21	62.5	710	61.2834	0.537398	0.72363	0.186232	hyper	0.0369015	0.335525	2.76134	0.0192713	985	0.985	FALSE	-0.0021545	0.623439	1	0.0352471	0.0731513	1	0.00241148	0.956249	1	0.0517139	0.167533	1	0.00717818	0.916364	1	-0.00283989	0.236279	1	CDK3	-390	upstream
WD_Specific_Liver	chr17	76122011	76122281	24	71.5625	270	-78.4896	0.595594	0.426749	-0.168845	hypo	-0.291547	-0.0461731	-2.97793	0.0108322	881	0.881	FALSE	0.00331161	0.420463	1	-0.0682087	2.17256e-05	0.0399533	-0.00391257	0.907697	1	-0.0271307	0.335973	1	-0.0195518	0.774406	1	0.00022362	0.92554	1	EXOC7, RNF157-AS1	-18224, -18274	upstream, upstream
WD_Specific_Liver	chr17	76150823	76151037	8	27.5	214	60.4231	0.568996	0.883834	0.314838	hyper	0.18805	0.441577	6.14382	0.0010041	990	0.99	FALSE	-0.00848153	0.0696868	1	0.0588651	0.00228813	1	0.034547	0.486863	1	0.05655	0.153977	1	-0.00295455	0.967688	1	-0.000821945	0.750822	1	FOXJ1, RNF157	-9524, 89272	upstream, gene_body
WD_Specific_Liver	chr17	76271749	76272574	21	62.1875	825	-71.7705	0.443081	0.200573	-0.242509	hypo	-0.338252	-0.146795	-5.44896	9.51071e-05	941	0.941	FALSE	0.00537984	0.179417	1	-0.0588474	0.00235079	1	-0.0206158	0.585983	1	-0.0585618	0.0878294	1	0.00108727	0.988306	1	0.00225471	0.380229	1	UBALD2, QRICH2	6545, 35106	downstream, downstream
WD_Specific_Liver	chr17	76345453	76346030	8	17.4375	577	44.1809	0.631761	0.866142	0.234381	hyper	0.0918114	0.376969	3.71651	0.00476212	1000	1	FALSE	-0.00499189	0.324869	1	0.0617242	0.0029611	1	0.0351508	0.476763	1	0.0409246	0.345177	1	-0.0876573	0.26121	1	-0.00373298	0.167236	1	QRICH2, PRPSAP1	-37773, 8119	upstream, gene_body
WD_Specific_Liver	chr17	76492549	76493434	18	54.5625	885	-66.7624	0.58778	0.386226	-0.201554	hypo	-0.321085	-0.0820621	-3.62929	0.00287697	972	0.972	FALSE	0.00079785	0.833321	1	-0.0550409	0.00110577	1	0.000738251	0.982911	1	-0.0550496	0.0661048	1	0.0114718	0.860456	1	0.00184526	0.419023	1	UBE2O, RHBDF2	-39343, 7993	upstream, gene_body
WD_Specific_Liver	chr17	76538368	76538910	18	58.25	542	-62.4169	0.548338	0.357492	-0.190846	hypo	-0.274555	-0.107111	-4.90232	0.000253626	984	0.984	FALSE	0.00156652	0.625823	1	-0.028439	0.0563396	1	-0.0380776	0.24835	1	-0.0542346	0.0750649	1	0.0320664	0.547113	1	0.0025844	0.153686	1	CYGB	-463	upstream
WD_Specific_Liver	chr17	76944071	76944230	6	17.25	159	17.4647	0.613005	0.764415	0.15141	hyper	0.049376	0.253431	3.47058	0.00951921	1000	1	FALSE	-0.00126064	0.738936	1	0.0228918	0.138872	1	0.0158612	0.679115	1	0.0145814	0.639584	1	-0.0108073	0.841223	1	-0.00218401	0.240529	1	MGAT5B, LOC105371899	75356, 24969	gene_body, downstream
WD_Specific_Liver	chr17	77364194	77364734	11	31.25	540	-30.7355	0.828929	0.647141	-0.181788	hypo	-0.312422	-0.0511648	-3.03099	0.0104088	1000	1	FALSE	0.00229059	0.585887	1	-0.060914	0.00090396	1	-0.0375869	0.316236	1	-0.028005	0.409101	1	0.0401473	0.568212	1	0.00242063	0.330073	1	LOC105371907, MIR4316	-82297, 32320	upstream, downstream
WD_Specific_Liver	chr17	77400302	77400970	11	29.5625	668	-37.3473	0.784485	0.628961	-0.155524	hypo	-0.271282	-0.0397844	-2.89956	0.012295	1000	1	FALSE	-0.00247366	0.495844	1	-0.0303268	0.0464327	1	-0.00963224	0.746829	1	-0.0269154	0.301072	1	-0.0273655	0.622137	1	0.00195086	0.300231	1	MIR4316	-3248	upstream
WD_Specific_Liver	chr17	78121183	78121767	24	80.375	584	-69.2696	0.822329	0.669992	-0.152336	hypo	-0.262409	-0.0422638	-2.96929	0.010183	929	0.929	FALSE	0.00125697	0.64927	1	-0.0419317	0.00570162	1	-0.0227005	0.421465	1	-0.0307793	0.199501	1	0.0306936	0.594891	1	0.00199302	0.311115	1	TNRC6C-AS1, TMC8	-9384, -9010	upstream, upstream
WD_Specific_Liver	chr17	78175521	78175999	17	55.875	478	47.9748	0.55133	0.716765	0.165436	hyper	0.0360951	0.294725	2.80161	0.016629	1000	1	FALSE	-0.00473485	0.188679	1	0.0513208	0.000688546	1	0.0245563	0.480606	1	0.042695	0.147256	1	-0.0143809	0.806613	1	-0.00329138	0.102081	1	SYNGR2, AFMID	6977, -11317	downstream, upstream
WD_Specific_Liver	chr17	78324855	78325142	7	19.25	287	-26.6459	0.634569	0.440753	-0.193816	hypo	-0.348675	-0.0389587	-2.80547	0.0193701	1000	1	FALSE	-0.000756895	0.848008	1	-0.0419945	0.0276788	1	-0.035247	0.361769	1	-0.0569314	0.0859319	1	0.000860909	0.989837	1	0.00163801	0.495902	1	LOC100996291, LOC101928674	-46363, -35305	upstream, upstream
WD_Specific_Liver	chr17	78342342	78342870	17	49.3125	528	-54.7748	0.600011	0.400937	-0.199074	hypo	-0.295873	-0.10228	-4.45727	0.000695327	996	0.996	FALSE	0.00481121	0.259622	1	-0.0601695	0.00017775	0.326883	-0.0309661	0.352212	1	-0.0275611	0.320783	1	0.0442818	0.496173	1	0.00236098	0.293955	1	LOC100996291, LOC101928674	-63850, -17577	upstream, upstream
WD_Specific_Liver	chr17	78924195	78924316	9	26	121	-38.613	0.42753	0.150423	-0.277107	hypo	-0.445295	-0.108932	-3.53705	0.00332692	1000	1	FALSE	0.0096596	0.10235	1	-0.0740223	0.00640221	1	-0.0326557	0.591072	1	-0.06649	0.207163	1	0.0626291	0.539781	1	0.00233013	0.510498	1	CEP295NL, TIMP2	-20978, 1074	upstream, gene_body
WD_Specific_Liver	chr17	78933407	78934014	6	16.625	607	-17.6996	0.54493	0.403279	-0.141651	hypo	-0.238636	-0.0446907	-3.13403	0.00734085	1000	1	FALSE	0.00339838	0.385138	1	-0.0202718	0.219097	1	0.0136923	0.696862	1	-0.0445271	0.121114	1	-0.0737345	0.186647	1	0.00271648	0.164024	1	TIMP2, LGALS3BP	-8017, 45965	upstream, downstream
WD_Specific_Liver	chr17	79022892	79023455	8	25.875	563	19.6059	0.664922	0.793748	0.128826	hyper	0.0125581	0.245109	2.51414	0.033569	1000	1	FALSE	-0.00188945	0.572	1	0.0206123	0.143519	1	-0.0228716	0.418455	1	0.0229343	0.316313	1	0.00882909	0.856222	1	-0.00205736	0.223956	1	C1QTNF1	0	TSS
WD_Specific_Liver	chr17	79730944	79731087	7	22.5625	143	32.787	0.546344	0.773589	0.227245	hyper	0.0382263	0.416287	2.75205	0.0239876	1000	1	FALSE	-0.00908159	0.0703973	1	0.0637063	0.00192028	1	0.0739503	0.13382	1	0.0427586	0.316027	1	-0.0695191	0.366823	1	-0.00146857	0.594423	1	ENPP7	-15	upstream
WD_Specific_Liver	chr17	79746833	79747391	13	39.1875	558	47.3763	0.272358	0.443937	0.171579	hyper	0.0887605	0.254366	4.4532	0.000575159	1000	1	FALSE	-0.00366356	0.130465	1	0.0312592	0.037038	1	-0.00633224	0.802102	1	0.0751346	0.000973029	1	-0.0152073	0.774219	1	-0.000589049	0.755	1	ENPP7, CBX2	15731, -30786	downstream, upstream
WD_Specific_Liver	chr17	80023721	80024099	11	34	378	34.0164	0.373112	0.657212	0.2841	hyper	0.144756	0.423464	4.42086	0.000751379	1000	1	FALSE	-0.00517316	0.210063	1	0.0645469	0.0038675	1	0.0481213	0.264769	1	0.0849496	0.0376088	1	-0.0429155	0.605264	1	-0.00382551	0.186556	1	LOC101928766, CCDC40	-96996, -12532	upstream, upstream
WD_Specific_Liver	chr17	80453930	80454261	10	30.625	331	31.6145	0.493384	0.638376	0.144992	hyper	0.0232798	0.26668	2.59133	0.0233613	1000	1	FALSE	-0.00462823	0.16204	1	0.028912	0.0552653	1	0.00245464	0.940935	1	0.0460436	0.0917886	1	0.00404818	0.941195	1	-0.00236513	0.199617	1	MIR4730, NPTX1	34513, 22343	downstream, downstream
WD_Specific_Liver	chr17	80720808	80721262	13	45.9375	454	-30.4411	0.872729	0.757093	-0.115636	hypo	-0.222207	-0.00904655	-2.36407	0.0358089	1000	1	FALSE	0.00235684	0.546276	1	-0.0314593	0.0329219	1	-0.00422295	0.851258	1	-0.0112775	0.55055	1	-0.0445909	0.412635	1	0.00114035	0.538739	1	RPTOR, LOC101928855	175984, 84370	gene_body, downstream
WD_Specific_Liver	chr17	81000728	81001521	15	49.5625	793	43.072	0.55161	0.684226	0.132616	hyper	0.0385775	0.226649	3.03925	0.00927157	1000	1	FALSE	-0.00347141	0.26012	1	0.0404853	0.00387822	1	0.0386115	0.208403	1	0.0324675	0.249646	1	-0.0147518	0.777274	1	-0.00191274	0.296735	1	CHMP6, BAIAP2	8888, -33625	downstream, upstream
WD_Specific_Liver	chr17	81018122	81018757	19	56.1875	635	-79.2017	0.636303	0.417309	-0.218994	hypo	-0.316668	-0.121292	-4.81594	0.00028815	890	0.89	FALSE	0.00464912	0.288246	1	-0.0632679	3.92788e-05	0.0722337	-0.0268219	0.489488	1	-0.0349714	0.275205	1	0.0296109	0.644309	1	0.0010703	0.635226	1	CHMP6, BAIAP2	26282, -16389	downstream, upstream
WD_Specific_Liver	chr17	81094277	81094681	9	27.5625	404	-23.8499	0.853244	0.735048	-0.118196	hypo	-0.191493	-0.0448736	-3.45932	0.00385928	1000	1	FALSE	0.00376834	0.130055	1	-0.0208996	0.0758001	1	-0.0234377	0.366832	1	-0.0417332	0.0629204	1	0.0201773	0.622256	1	0.00125073	0.3872	1	BAIAP2-AS1, MIR3065	-59558, -31195	upstream, upstream
WD_Specific_Liver	chr17	81116562	81116612	4	13.25	50	10.5527	0.554113	0.717723	0.16361	hyper	0.0330462	0.29416	2.7534	0.0185587	1000	1	FALSE	-0.00500817	0.112964	1	0.0368996	0.0266574	1	0.0113814	0.743735	1	0.0530186	0.0530512	1	-0.0269536	0.65034	1	-0.00248086	0.231684	1	BAIAP2-AS1, MIR3065	-81843, -9264	upstream, upstream
WD_Specific_Liver	chr17	81159966	81160313	9	27.5	347	-24.3234	0.618015	0.470001	-0.148014	hypo	-0.240855	-0.0551448	-3.47942	0.00466262	1000	1	FALSE	0.0034322	0.292466	1	-0.0538014	7.517e-05	0.138238	-0.0119792	0.695028	1	-0.0258536	0.31152	1	0.0234409	0.668956	1	0.00127577	0.514896	1	MIR1250, AATK-AS1	-26658, -5193	upstream, upstream
WD_Specific_Liver	chr17	81348418	81348819	6	15.25	401	-15.5016	0.87153	0.748272	-0.123258	hypo	-0.210648	-0.0358251	-3.02999	0.00918584	1000	1	FALSE	0.00312186	0.342569	1	-0.0385474	0.00334594	1	-0.00210765	0.943618	1	-0.0172746	0.482261	1	0.00691182	0.888734	1	0.000716264	0.6815	1	TMEM105, LOC100130370	-17744, 36541	upstream, downstream
WD_Specific_Liver	chr17	81364949	81366508	35	107.125	1559	-134.468	0.634263	0.404478	-0.229785	hypo	-0.358044	-0.101549	-3.84415	0.00179703	345	0.345	FALSE	0.00458704	0.251616	1	-0.0658936	0.00137413	1	-0.00981749	0.801806	1	-0.0457454	0.190826	1	-0.0102155	0.899414	1	0.00208974	0.451613	1	TMEM105, LOC100130370	-34275, 18852	upstream, downstream
WD_Specific_Liver	chr17	81412896	81413231	9	20.6875	335	-37.7652	0.76968	0.531574	-0.238105	hypo	-0.386833	-0.0894332	-3.43516	0.00402846	1000	1	FALSE	0.00621593	0.193206	1	-0.0662374	0.00200895	1	-0.0333678	0.416648	1	-0.0603979	0.0804302	1	0.0396936	0.626845	1	0.00192958	0.501482	1	MIR4740, MIR3186	-12118, 37957	upstream, downstream
WD_Specific_Liver	chr17	81553657	81554159	15	48.0625	502	-67.0411	0.657769	0.437057	-0.220712	hypo	-0.35439	-0.0870431	-3.58478	0.00356954	973	0.973	FALSE	0.00409608	0.37551	1	-0.0595954	0.000749661	1	-0.0618951	0.127073	1	-0.0177271	0.613935	1	0.107514	0.118464	1	0.00281636	0.238653	1	FAAP100	-1254	upstream
WD_Specific_Liver	chr17	81704245	81704961	12	35.125	716	59.4183	0.41213	0.664157	0.252026	hyper	0.13145	0.37257	4.53653	0.000622954	992	0.992	FALSE	-0.00250341	0.593734	1	0.0637165	0.00183121	1	0.00295246	0.937882	1	0.06051	0.0723666	1	-0.0216973	0.782165	1	-0.00205878	0.452218	1	MRPL12, SLC25A10	876, -7274	gene_body, upstream
WD_Specific_Liver	chr17	81858578	81859308	18	68.9375	730	88.2598	0.408376	0.692173	0.283797	hyper	0.137344	0.430243	4.28239	0.00139205	793	0.793	FALSE	-0.0107451	0.0170646	1	0.063587	0.00267501	1	0.0604568	0.231761	1	0.0785204	0.0658412	1	-0.0172573	0.830474	1	-0.00243515	0.385316	1	PPP1R27, P4HB	-23528, 1360	upstream, gene_body
WD_Specific_Liver	chr17	81961849	81962272	26	89.875	423	-95.8014	0.58879	0.358763	-0.230027	hypo	-0.369854	-0.0901931	-3.54359	0.00345505	702	0.702	FALSE	0.0024299	0.633885	1	-0.059964	0.00498414	1	-0.0689967	0.140841	1	-0.01285	0.749532	1	0.0736609	0.35867	1	0.00518231	0.0531874	1	NOTUM	-668	upstream
WD_Specific_Liver	chr17	82048092	82048713	19	66	621	92.5936	0.561608	0.825685	0.264076	hyper	0.155911	0.372229	5.23963	0.000127835	757	0.757	FALSE	-0.00655586	0.155643	1	0.0657695	0.000461372	0.848463	0.0633372	0.158143	1	0.0423693	0.271881	1	-0.0393073	0.593342	1	-0.00288621	0.261607	1	GPS1	-3151	upstream
WD_Specific_Liver	chr17	82064171	82064301	4	11.625	130	16.8628	0.46952	0.658901	0.189381	hyper	0.0305372	0.348229	2.77724	0.0253783	1000	1	FALSE	-0.000171777	0.963778	1	0.0416987	0.0154599	1	0.00585738	0.875318	1	0.0792096	0.0127778	1	0.0538327	0.380002	1	-0.00045416	0.837407	1	RFNG, DUS1L	-12397, 1520	upstream, gene_body
WD_Specific_Liver	chr17	82076377	82076770	7	21.75	393	25.8269	0.428314	0.651405	0.22309	hyper	0.0730574	0.373123	3.23067	0.00699513	1000	1	FALSE	-0.00643086	0.104756	1	0.0595044	0.00155684	1	0.0502519	0.159551	1	0.0437232	0.163607	1	-0.0752164	0.292765	1	-0.0038274	0.120796	1	DUS1L, SNORD134	-10556, 13370	upstream, downstream
WD_Specific_Liver	chr17	82096083	82096785	11	32	702	36.9728	0.373486	0.708706	0.33522	hyper	0.133071	0.537362	3.57159	0.0032641	1000	1	FALSE	-0.00539163	0.372608	1	0.0735105	0.011837	1	0.0440656	0.427332	1	0.09393	0.0648795	1	-0.141925	0.186518	1	-0.00652266	0.0713883	1	SNORD134, FASN	-5943, 1445	upstream, gene_body
WD_Specific_Liver	chr17	82100334	82100846	14	46.625	512	39.0118	0.481236	0.804009	0.322773	hyper	0.128276	0.517278	3.701	0.00414874	1000	1	FALSE	-0.0114359	0.0532783	1	0.0800175	0.0013661	1	0.0553426	0.356384	1	0.0796314	0.110823	1	-0.0410445	0.673598	1	-0.00218651	0.517287	1	FASN	-2104	upstream
WD_Specific_Liver	chr17	82217230	82217743	16	46.9375	513	-43.8602	0.685517	0.520643	-0.164874	hypo	-0.29008	-0.0396131	-2.82689	0.0135964	1000	1	FALSE	-4.10545e-05	0.991513	1	-0.0471954	0.0049819	1	-0.0212536	0.598262	1	-0.0283471	0.412029	1	0.0749009	0.217576	1	0.00258658	0.234465	1	CCDC57	-4401	upstream
WD_Specific_Liver	chr17	82239459	82240575	28	96.5	1116	89.3786	0.474973	0.68975	0.214777	hyper	0.108426	0.321121	4.33459	0.000697728	728	0.728	FALSE	-0.00472667	0.199378	1	0.0572759	0.00051174	0.941089	0.0374831	0.27737	1	0.0521646	0.111305	1	-0.03229	0.620401	1	-0.00315503	0.157	1	MIR6787, CSNK1D	2792, 33167	downstream, downstream
WD_Specific_Liver	chr17	82281763	82282263	12	36.75	500	-30.9791	0.812068	0.653824	-0.158244	hypo	-0.26109	-0.0554033	-3.36215	0.00584215	1000	1	FALSE	0.00232724	0.581486	1	-0.0220382	0.214227	1	0.018482	0.644259	1	-0.0566768	0.0842937	1	-0.101073	0.0953582	1	0.00318455	0.127555	1	CSNK1D, LOC101929511	-8021, 10551	upstream, downstream
WD_Specific_Liver	chr17	82338918	82339485	10	36.6875	567	-27.7994	0.677447	0.500015	-0.177433	hypo	-0.33712	-0.0177332	-2.43453	0.0324064	1000	1	FALSE	0.00156768	0.756901	1	-0.0389006	0.0496452	1	0.00306995	0.947105	1	-0.0417532	0.255663	1	-0.0962582	0.167219	1	0.00114343	0.644156	1	SECTM1, TEX19	-4873, -19761	upstream, upstream
WD_Specific_Liver	chr17	82384803	82385145	10	26.5625	342	26.0723	0.296289	0.44041	0.144121	hyper	0.031857	0.25641	2.76253	0.0156688	1000	1	FALSE	-0.00238229	0.432201	1	0.0170625	0.311412	1	0.000639891	0.980719	1	0.0875421	0.00120856	1	0.0226573	0.697011	1	-0.00217013	0.278363	1	UTS2R, HEXDC	10527, -33230	downstream, upstream
WD_Specific_Liver	chr17	82402913	82403232	5	16.3125	319	21.8504	0.640811	0.842494	0.201683	hyper	0.0896855	0.313648	3.95755	0.00218869	1000	1	FALSE	-0.0050612	0.184272	1	0.0416544	0.0107599	1	0.0355011	0.323796	1	0.0666743	0.0319185	1	0.0394964	0.511968	1	-0.00127422	0.545344	1	UTS2R, HEXDC	28637, -15143	downstream, upstream
WD_Specific_Liver	chr17	82436118	82437017	30	100.875	899	136.748	0.641086	0.854073	0.212987	hyper	0.117797	0.30821	4.83756	0.000332169	335	0.335	FALSE	-0.00724803	0.0427915	1	0.0544776	0.00047296	0.869774	0.0146301	0.684562	1	0.0549243	0.0718215	1	-0.03279	0.595178	1	-0.00124623	0.56383	1	OGFOD3, C17orf62	-17481, 13814	upstream, downstream
WD_Specific_Liver	chr17	82444027	82445717	43	160.5	1690	195.24	0.385601	0.677338	0.291737	hyper	0.130055	0.453405	3.94723	0.00207027	80	0.08	FALSE	-0.00889158	0.0778557	1	0.0723552	0.000994494	1	0.0896656	0.0519329	1	0.0700461	0.097468	1	-0.0200327	0.814521	1	-0.00335184	0.256879	1	OGFOD3, C17orf62	-25390, 5114	upstream, gene_body
WD_Specific_Liver	chr17	82767163	82767828	10	29.75	665	28.7815	0.71798	0.840037	0.122057	hyper	0.0558952	0.188231	3.97661	0.00151734	1000	1	FALSE	-0.000983351	0.680202	1	0.0251117	0.0150288	1	0.0140689	0.558263	1	0.0396668	0.0537714	1	0.00726818	0.84857	1	-0.000357896	0.787461	1	TBCD, ZNF750	15100, 72227	gene_body, downstream
WD_Specific_Liver	chr17	83109923	83110525	21	62.125	602	-60.3419	0.581355	0.388335	-0.19302	hypo	-0.354697	-0.0313431	-2.56804	0.0227462	985	0.985	FALSE	0.00414501	0.415441	1	-0.0578645	0.00849295	1	0.0063082	0.897872	1	0.00400607	0.919417	1	0.00988545	0.903117	1	2.88125e-05	0.991978	1	METRNL, RPL23AP87	30233, -116371	downstream, upstream
WD_Specific_Liver	chr17	83125187	83125842	18	53.625	655	-51.205	0.74441	0.636524	-0.107885	hypo	-0.208621	-0.00715273	-2.37274	0.0381037	999	0.999	FALSE	-0.000298317	0.934645	1	-0.0311001	0.0388553	1	0.000936066	0.980166	1	-0.0340964	0.283659	1	0.00961455	0.856329	1	0.000121387	0.94896	1	METRNL, RPL23AP87	45497, -101054	downstream, upstream
WD_Specific_Liver	chr18	8366809	8367245	9	30.0625	436	-31.1913	0.824808	0.64484	-0.179968	hypo	-0.267854	-0.0920657	-4.47734	0.000818025	1000	1	FALSE	0.00663455	0.0836293	1	-0.0286846	0.0632887	1	-0.0469874	0.171842	1	-0.017165	0.546743	1	0.0160755	0.773521	1	0.002376	0.207254	1	LOC100192426	0	TSS
WD_Specific_Liver	chr18	8703393	8703483	5	14	90	-12.1561	0.720657	0.582684	-0.137973	hypo	-0.261195	-0.0147254	-2.40898	0.0308905	1000	1	FALSE	0.00436749	0.31874	1	-0.0398754	0.0241332	1	0.0303399	0.238066	1	-0.0131889	0.542788	1	-0.0732636	0.269237	1	0.00158088	0.479555	1	RAB12, GACAT2	93949, 4138	downstream, gene_body
WD_Specific_Liver	chr18	12237468	12237914	7	16.9375	446	22.2118	0.230807	0.350934	0.120127	hyper	0.030212	0.210068	2.89654	0.0128774	1000	1	FALSE	-0.00188218	0.539277	1	0.0283536	0.0340747	1	-0.0063918	0.774627	1	0.0192018	0.334482	1	0.0238527	0.621491	1	-0.00124653	0.45746	1	C18orf61, CIDEA	36690, -16404	downstream, upstream
WD_Specific_Liver	chr18	12306432	12306946	8	27.9375	514	40.4771	0.421813	0.677763	0.25595	hyper	0.048992	0.462881	2.8284	0.0211486	993	0.993	FALSE	-0.0081733	0.138281	1	0.0595566	0.0123958	1	0.0651541	0.268931	1	0.0578871	0.24269	1	-0.0114936	0.895348	1	-0.00176607	0.564352	1	TUBB6	-722	upstream
WD_Specific_Liver	chr18	13139785	13140504	9	28.4375	719	45.3947	0.514919	0.790481	0.275562	hyper	0.136746	0.414327	4.32585	0.000987376	980	0.98	FALSE	-0.00444698	0.317167	1	0.0637411	0.00151092	1	0.035041	0.389917	1	0.0984775	0.00556104	1	0.0103682	0.894034	1	-0.00170164	0.529945	1	CEP192, LDLRAD4	148424, -78225	downstream, upstream
WD_Specific_Liver	chr18	13185423	13186142	10	33.9375	719	41.4747	0.602332	0.815609	0.213277	hyper	0.0980179	0.328449	3.97839	0.00143425	990	0.99	FALSE	-0.0028457	0.475477	1	0.0600349	0.000238286	0.438207	0.0747852	0.0376515	1	0.0449175	0.178981	1	-0.07043	0.27565	1	-0.00222751	0.328474	1	CEP192, LDLRAD4	194062, -32587	downstream, upstream
WD_Specific_Liver	chr18	22171324	22172395	66	241.438	1071	-192.244	0.503904	0.231492	-0.272413	hypo	-0.419266	-0.125547	-3.97837	0.00137345	23	0.023	TRUE	0.00842239	0.115334	1	-0.0838308	0.000349499	0.642729	-0.000177049	0.997346	1	-0.0652782	0.130829	1	0.0212391	0.819348	1	0.000234211	0.943163	1	GATA6-AS1	-2356	upstream
WD_Specific_Liver	chr18	22176913	22177395	35	125.938	482	-91.9402	0.737131	0.426482	-0.310649	hypo	-0.488152	-0.133155	-3.79263	0.00235319	350	0.35	FALSE	0.00630275	0.327697	1	-0.0860398	0.00148386	1	-0.0356301	0.499311	1	-0.0595118	0.20042	1	0.0981409	0.345696	1	0.00448756	0.212031	1	GATA6-AS1, CTAGE1	-7945, 240520	upstream, downstream
WD_Specific_Liver	chr18	22349105	22349295	19	73.0625	190	-87.0654	0.356782	0.135176	-0.221606	hypo	-0.388706	-0.0545344	-2.94963	0.0143312	495	0.495	FALSE	0.00305232	0.502789	1	-0.0535932	0.0058557	1	-0.0237738	0.600034	1	-0.0783461	0.0315992	1	-0.0627764	0.379375	1	0.00138538	0.586383	1	GATA6-AS1, CTAGE1	-180137, 68620	upstream, downstream
WD_Specific_Liver	chr18	23190073	23190663	16	40.8125	590	47.2645	0.643646	0.793289	0.149642	hyper	0.0504355	0.248918	3.26259	0.00627119	967	0.967	FALSE	-0.00394199	0.160676	1	0.0405039	0.00136845	1	0.030823	0.220734	1	0.0231368	0.298785	1	-0.0677591	0.158258	1	-0.00196819	0.2436	1	CABLES1, TMEM241	55510, 247306	gene_body, downstream
WD_Specific_Liver	chr18	23237009	23238060	17	46.875	1051	72.1861	0.246848	0.455414	0.208566	hyper	0.101376	0.315757	4.18295	0.0009681	692	0.692	FALSE	-0.00285569	0.494846	1	0.057178	0.000696371	1	0.0577978	0.106024	1	0.0486379	0.137674	1	-0.0377527	0.569593	1	-0.00306658	0.176709	1	CABLES1, TMEM241	102446, 199909	gene_body, downstream
WD_Specific_Liver	chr18	23846980	23847896	20	75.5	916	90.3076	0.729599	0.927125	0.197525	hyper	0.086344	0.308716	4.46991	0.00550399	456	0.456	FALSE	-0.00446066	0.155155	1	0.0292675	0.0304952	1	0.0209262	0.517158	1	0.0476707	0.0665419	1	0.0455218	0.339388	1	-0.00176466	0.295835	1	LAMA3, TTC39C	157538, -144876	gene_body, upstream
WD_Specific_Liver	chr18	24076332	24076739	7	19.0625	407	-19.304	0.79314	0.657284	-0.135855	hypo	-0.270693	-0.00101414	-2.16413	0.0485228	1000	1	FALSE	-0.000817645	0.778832	1	-0.0347228	0.0690415	1	0.00481475	0.873599	1	-0.0478086	0.0952421	1	0.0322982	0.62786	1	0.00246576	0.292028	1	TTC39C-AS1, CABYR	-60872, -62216	upstream, upstream
WD_Specific_Liver	chr18	25827968	25828192	9	23.4375	224	36.9378	0.44021	0.703599	0.263389	hyper	0.130918	0.395795	4.44345	0.00131334	998	0.998	FALSE	-0.00473141	0.249912	1	0.0613806	0.000784753	1	0.0243847	0.570571	1	0.0424707	0.236333	1	-0.0912509	0.195372	1	-0.00218974	0.378953	1	ZNF521, SS18	-475718, 263025	upstream, downstream
WD_Specific_Liver	chr18	36188255	36188615	8	22.5625	360	43.8762	0.45675	0.679596	0.222846	hyper	0.0813575	0.364396	3.40137	0.0047127	985	0.985	FALSE	-0.00515616	0.209963	1	0.0660164	0.00148352	1	0.0546536	0.207504	1	0.0466746	0.234783	1	-0.107901	0.16461	1	-0.00161128	0.565656	1	MOCOS, LOC101927809	739, -820	gene_body, upstream
WD_Specific_Liver	chr18	45691903	45692002	5	17.1875	99	12.9303	0.498252	0.603556	0.105304	hyper	0.0214098	0.189177	2.69711	0.0175898	1000	1	FALSE	0.00158543	0.471131	1	0.0184833	0.146524	1	-0.00341967	0.872618	1	0.0401364	0.0557508	1	0.0210745	0.638509	1	-0.00232734	0.123154	1	SLC14A2-AS1, SLC14A1	-184867, -32120	upstream, upstream
WD_Specific_Liver	chr18	48664470	48664837	6	18.25	367	26.3306	0.395486	0.591146	0.19566	hyper	0.0714123	0.319908	3.39852	0.00469294	1000	1	FALSE	-0.00308634	0.464899	1	0.0600127	0.000255408	0.469696	0.0285836	0.493776	1	0.016685	0.629999	1	-0.0601845	0.350251	1	-0.00220728	0.33445	1	CTIF, MIR4743	125415, -5762	gene_body, upstream
WD_Specific_Liver	chr18	48901911	48902233	8	18.875	322	-23.4554	0.718695	0.559479	-0.159216	hypo	-0.308711	-0.00974867	-2.28865	0.0384799	1000	1	FALSE	-0.000347126	0.942624	1	-0.0404878	0.043988	1	0.0184219	0.717173	1	-0.0241011	0.562539	1	0.0150091	0.833945	1	-0.00067113	0.790202	1	MIR4743, SMAD7	231312, 48478	downstream, downstream
WD_Specific_Liver	chr18	51153684	51154328	9	26.5625	644	-25.015	0.875564	0.74973	-0.125834	hypo	-0.199969	-0.0517248	-3.7344	0.00326746	1000	1	FALSE	0.00276758	0.372368	1	-0.0329448	0.00508341	1	-0.00841148	0.743383	1	-0.0205921	0.347057	1	0.0266864	0.550105	1	0.000678385	0.66095	1	SMAD4, MEX3C	123472, 43353	downstream, downstream
WD_Specific_Liver	chr18	62438376	62439055	16	48.8125	679	64.6118	0.499115	0.708529	0.209414	hyper	0.075316	0.343531	3.36171	0.00488165	819	0.819	FALSE	-0.00260136	0.553016	1	0.0617466	0.00540545	1	-0.0451585	0.307168	1	0.0752289	0.0590383	1	0.0211855	0.797271	1	-0.000504201	0.863001	1	TNFRSF11A, ZCCHC2	113090, -84369	downstream, upstream
WD_Specific_Liver	chr18	63149069	63149584	11	30.25	515	38.9138	0.566368	0.711095	0.144727	hyper	0.0156023	0.273811	2.48723	0.0314884	994	0.994	FALSE	-0.0053072	0.10319	1	0.0429734	0.00231191	1	0.039147	0.201535	1	0.00975929	0.701258	1	-0.0528109	0.317486	1	-0.00223498	0.228776	1	PHLPP1, BCL2	433631, 169796	downstream, gene_body
WD_Specific_Liver	chr18	63161775	63162025	4	14.125	250	-10.3663	0.749793	0.633088	-0.116705	hypo	-0.227231	-0.00618904	-2.31765	0.0402375	1000	1	FALSE	0.00168985	0.629546	1	-0.0430021	0.00668255	1	0.00515956	0.819067	1	-0.009125	0.640296	1	-0.0161055	0.784031	1	0.00162805	0.429438	1	PHLPP1, BCL2	446337, 157355	downstream, gene_body
WD_Specific_Liver	chr18	70376240	70376324	5	18	84	16.1963	0.664305	0.801428	0.137123	hyper	0.0557945	0.218465	3.7777	0.00388464	1000	1	FALSE	-0.0021832	0.376435	1	0.0293015	0.0087447	1	0.0249262	0.314901	1	0.0178204	0.41031	1	-0.0522373	0.19313	1	-0.00143407	0.318061	1	LOC101927481, LOC101060542	40802, 8267	downstream, downstream
WD_Specific_Liver	chr18	70377368	70377539	6	20.4375	171	35.7222	0.276633	0.532099	0.255466	hyper	0.115016	0.395897	3.9069	0.00162292	1000	1	FALSE	-0.0034893	0.456449	1	0.0737022	0.00015774	0.290084	0.037188	0.430673	1	0.0350632	0.368829	1	-0.0558955	0.46448	1	-8.38354e-05	0.975961	1	LOC101927481, LOC101060542	41930, 7052	downstream, downstream
WD_Specific_Liver	chr18	74197858	74198272	10	32.1875	414	38.3657	0.44476	0.582522	0.137762	hyper	0.0700517	0.205488	4.36372	0.00064945	995	0.995	FALSE	-0.0053001	0.0538953	1	0.0247163	0.071682	1	-0.00876995	0.772386	1	0.0278304	0.293264	1	-0.01428	0.766338	1	-0.00198526	0.235492	1	FBXO15, CYB5A	-49993, 93744	upstream, downstream
WD_Specific_Liver	chr18	74513403	74513886	18	72.1875	483	66.1543	0.708427	0.886681	0.178255	hyper	0.0726278	0.283906	4.02386	0.00547361	801	0.801	FALSE	-0.000438623	0.891104	1	0.0430368	0.000325891	0.599313	0.0323115	0.286908	1	0.0311168	0.219884	1	0.0219345	0.640389	1	-0.00209306	0.203075	1	CNDP2, CNDP1	17139, -20570	gene_body, upstream
WD_Specific_Liver	chr18	75204057	75204422	11	25.75	365	-28.5121	0.561615	0.439103	-0.122512	hypo	-0.226464	-0.0185822	-2.53281	0.024173	1000	1	FALSE	0.000531592	0.910534	1	-0.0178382	0.381602	1	0.00419071	0.928442	1	-0.0259954	0.505846	1	-0.0740545	0.274367	1	0.00365078	0.124258	1	ZNF407, TSHZ1	573095, -6332	downstream, upstream
WD_Specific_Liver	chr18	75249549	75250318	10	32.875	769	-33.4831	0.888096	0.772902	-0.115194	hypo	-0.183039	-0.0472872	-3.67922	0.00294086	1000	1	FALSE	0.00248986	0.358939	1	-0.0352167	0.00154304	1	-0.00661038	0.814158	1	-0.0194661	0.396857	1	0.0275936	0.513843	1	0.00110551	0.459905	1	ZADH2, SMIM21	-40201, 177385	upstream, downstream
WD_Specific_Liver	chr18	79397138	79398366	28	70.8125	1228	112.162	0.537011	0.793031	0.256021	hyper	0.0791928	0.432834	3.31404	0.00999937	278	0.278	FALSE	-0.00817527	0.102402	1	0.061967	0.00687626	1	0.0296393	0.590317	1	0.0510804	0.257565	1	-0.0308336	0.715845	1	-0.000180257	0.952131	1	NFATC1, CTDP1	1367, -281434	gene_body, upstream
WD_Specific_Liver	chr18	79458258	79459015	11	27.5625	757	-42.9145	0.804775	0.65543	-0.149345	hypo	-0.228612	-0.0700751	-4.04145	0.00121714	985	0.985	FALSE	0.00514335	0.0652707	1	-0.0294602	0.0302184	1	-0.00323005	0.903209	1	-0.0135057	0.525416	1	-0.0209082	0.675853	1	0.00230332	0.170062	1	NFATC1, CTDP1	62487, -220785	gene_body, upstream
WD_Specific_Liver	chr18	79933845	79933956	7	27.3125	111	22.9552	0.465221	0.753349	0.288128	hyper	0.129556	0.446711	4.22717	0.00322733	1000	1	FALSE	-0.00363399	0.505576	1	0.0674556	0.00419061	1	-0.00208962	0.970893	1	0.0644107	0.165213	1	0.0475009	0.581643	1	0.000996947	0.749017	1	KCNG2, PQLC1	70178, 17697	downstream, gene_body
WD_Specific_Liver	chr19	489812	490056	18	61	244	65.0668	0.313871	0.487829	0.173958	hyper	0.0319747	0.315939	2.65632	0.0202565	990	0.99	FALSE	-0.00900138	0.0413052	1	0.0281041	0.150361	1	-0.00850492	0.861243	1	0.0386314	0.320839	1	0.0526045	0.438939	1	-0.00183567	0.438945	1	ODF3L2, MADCAM1	-14829, -6433	upstream, upstream
WD_Specific_Liver	chr19	575379	575777	11	26.75	398	64.3502	0.25708	0.549907	0.292827	hyper	0.167152	0.418535	5.04912	0.000244495	993	0.993	FALSE	-0.00385477	0.380761	1	0.0634415	0.00211757	1	0.0298126	0.503811	1	0.0671318	0.0913364	1	-0.0727	0.361267	1	-0.00347581	0.200741	1	BSG, HCN2	4103, -14115	gene_body, upstream
WD_Specific_Liver	chr19	663798	663918	7	20.3125	120	20.1659	0.225111	0.392285	0.167174	hyper	0.00984246	0.324518	2.30862	0.0390695	1000	1	FALSE	-0.000193252	0.968553	1	0.0490661	0.0220419	1	-0.0167279	0.625485	1	0.00928143	0.737544	1	0.101355	0.178999	1	-0.00080291	0.768714	1	RNF126	-565	upstream
WD_Specific_Liver	chr19	740148	740869	19	52.8125	721	75.9334	0.469147	0.665739	0.196592	hyper	0.0875236	0.305663	3.86962	0.00173075	960	0.96	FALSE	0.000255904	0.928149	1	0.0507226	0.000728	1	0.0244109	0.371151	1	0.0645307	0.00853139	1	0.0168773	0.771556	1	-0.00257602	0.203213	1	PALM, MISP	31196, -10243	gene_body, upstream
WD_Specific_Liver	chr19	801569	802209	12	28.625	640	-40.1179	0.641489	0.476713	-0.164776	hypo	-0.266532	-0.0630146	-3.47517	0.00374775	1000	1	FALSE	0.00360124	0.280179	1	-0.0463251	0.00370594	1	-0.0086377	0.782034	1	-0.0321368	0.245749	1	0.0433127	0.471208	1	0.00224483	0.282196	1	MIR4745	-2730	upstream
WD_Specific_Liver	chr19	932752	933500	34	101.688	748	-104.133	0.750251	0.59833	-0.151922	hypo	-0.244924	-0.0589158	-3.5271	0.0036894	655	0.655	FALSE	0.00265827	0.452445	1	-0.0563464	2.56581e-05	0.0471852	-0.000298361	0.991602	1	-0.0126939	0.583471	1	0.0467682	0.40253	1	0.000468385	0.813531	1	ARID3A, WDR18	6716, -50827	gene_body, upstream
WD_Specific_Liver	chr19	993094	993531	17	48.6875	437	70.4765	0.513086	0.773197	0.260111	hyper	0.13793	0.382303	4.56779	0.000443312	972	0.972	FALSE	-0.000794219	0.850877	1	0.0675475	0.000166759	0.30667	0.0218475	0.574846	1	0.06528	0.0530534	1	0.0178991	0.805547	1	-0.00116906	0.646471	1	WDR18, GRIN3B	8767, -6887	gene_body, upstream
WD_Specific_Liver	chr19	993856	994025	13	48.1875	169	42.8057	0.514619	0.738063	0.223444	hyper	0.0182981	0.428569	2.4697	0.0359688	1000	1	FALSE	-0.00526036	0.287203	1	0.053849	0.0242492	1	0.00615574	0.89876	1	0.07932	0.0498415	1	0.140788	0.0878631	1	-0.00065403	0.829673	1	WDR18, GRIN3B	9529, -6393	gene_body, upstream
WD_Specific_Liver	chr19	1027392	1028595	26	67.1875	1203	-147.082	0.359267	0.0733522	-0.285915	hypo	-0.424302	-0.147531	-4.86906	0.0017318	342	0.342	FALSE	0.00211605	0.653649	1	-0.0594791	0.00180609	1	-0.0689492	0.1293	1	-0.0540961	0.16552	1	0.0358827	0.625717	1	0.00276129	0.275606	1	CNN2, ABCA7	1118, -11507	gene_body, upstream
WD_Specific_Liver	chr19	1037824	1038409	12	40.125	585	-31.7912	0.839977	0.686618	-0.153359	hypo	-0.234026	-0.072721	-4.08688	0.00115722	1000	1	FALSE	0.00233839	0.438175	1	-0.0387778	0.00274411	1	-0.0300699	0.312347	1	-0.0317989	0.230551	1	0.0257555	0.594995	1	0.00256788	0.125942	1	ABCA7	-1693	upstream
WD_Specific_Liver	chr19	1177446	1177964	14	37.625	518	-43.1246	0.725739	0.512385	-0.213354	hypo	-0.330677	-0.0960429	-3.90501	0.00161948	1000	1	FALSE	0.00154158	0.708113	1	-0.059238	0.00237104	1	0.0192049	0.64715	1	-0.00829071	0.809472	1	0.0114318	0.875967	1	0.00190729	0.462581	1	SBNO2	-3163	upstream
WD_Specific_Liver	chr19	1239837	1240042	12	40.4375	205	-44.0015	0.654725	0.507257	-0.147468	hypo	-0.260262	-0.0346844	-2.83913	0.0145268	1000	1	FALSE	0.00577481	0.113485	1	-0.0266428	0.0881885	1	-0.0298082	0.429834	1	-0.0215507	0.484265	1	0.0527336	0.336781	1	0.00430188	0.0163482	1	ATP5D, CBARP	-1707, -1846	upstream, upstream
WD_Specific_Liver	chr19	1244070	1244451	9	25.4375	381	22.4162	0.30564	0.463002	0.157361	hyper	0.0359323	0.278854	2.82218	0.0153474	1000	1	FALSE	-0.00483958	0.221879	1	0.0369332	0.0472017	1	-0.00633552	0.872223	1	0.0509461	0.163995	1	-0.0507709	0.443874	1	-0.00118312	0.611003	1	MIDN	-4101	upstream
WD_Specific_Liver	chr19	1245579	1245698	6	19.5625	119	32.6804	0.227666	0.544562	0.316895	hyper	0.196089	0.437677	5.63072	6.38785e-05	1000	1	FALSE	-0.00311862	0.519006	1	0.0482863	0.0376537	1	0.0113475	0.783561	1	0.116968	0.000855414	1	0.0696555	0.40273	1	-0.00303249	0.293163	1	MIDN	-2854	upstream
WD_Specific_Liver	chr19	1261836	1262244	10	32.25	408	46.16	0.189161	0.338857	0.149697	hyper	0.0361621	0.263258	2.84674	0.0136771	1000	1	FALSE	-0.00547723	0.105558	1	0.024778	0.14033	1	0.000398361	0.991172	1	0.0291521	0.358099	1	-0.0783155	0.172417	1	-0.00339223	0.0866201	1	MIDN, CIRBP	13284, -7021	downstream, upstream
WD_Specific_Liver	chr19	1267662	1267874	12	31.5625	212	-38.5704	0.454039	0.292382	-0.161657	hypo	-0.25194	-0.0713669	-3.92041	0.0022046	1000	1	FALSE	0.00219213	0.586642	1	-0.0263516	0.110229	1	-0.0304164	0.416518	1	-0.0240754	0.442899	1	-0.0304936	0.588823	1	0.00232827	0.243163	1	CIRBP	-1391	upstream
WD_Specific_Liver	chr19	1271953	1273578	35	97.5	1625	129.129	0.589543	0.763907	0.174364	hyper	0.0716097	0.27713	3.86098	0.00412214	453	0.453	FALSE	-0.00788085	0.00591845	1	0.0288371	0.0433692	1	0.0424656	0.199154	1	0.0519446	0.0643302	1	-0.0135645	0.792148	1	-0.00317814	0.0635726	1	CIRBP-AS1, C19orf24	-1693, -1942	upstream, upstream
WD_Specific_Liver	chr19	1286752	1287635	20	57.875	883	-63.9599	0.710237	0.546543	-0.163694	hypo	-0.281364	-0.0460157	-2.99492	0.0100113	993	0.993	FALSE	0.00155773	0.708793	1	-0.0591842	7.1964e-05	0.132342	-0.0359016	0.235434	1	-0.00662929	0.798792	1	0.0599345	0.336275	1	0.00118988	0.58083	1	EFNA2, MUM1	599, -67341	gene_body, upstream
WD_Specific_Liver	chr19	1293309	1293760	17	56.75	451	60.2165	0.737612	0.874618	0.137005	hyper	0.0172623	0.256758	2.74439	0.0307293	996	0.996	FALSE	-0.00513252	0.0696694	1	0.0179589	0.163957	1	0.0287907	0.352505	1	0.0416886	0.101759	1	0.02514	0.566236	1	-0.000922436	0.556514	1	EFNA2, MUM1	7156, -61216	gene_body, upstream
WD_Specific_Liver	chr19	1314102	1314439	14	42.5625	337	-37.0972	0.844138	0.725079	-0.119059	hypo	-0.206624	-0.0315363	-2.94224	0.0115675	1000	1	FALSE	0.000389533	0.860107	1	-0.0334125	0.00902685	1	0.00606776	0.765966	1	0.0116346	0.488389	1	-0.000758182	0.987275	1	0.0011142	0.500931	1	EFNA2, MUM1	27949, -40537	downstream, upstream
WD_Specific_Liver	chr19	1566833	1567002	7	22.4375	169	-28.0256	0.400587	0.198884	-0.201703	hypo	-0.292033	-0.111374	-4.79121	0.000290705	1000	1	FALSE	0.00173236	0.584032	1	-0.0341965	0.0307165	1	-0.0093388	0.756587	1	-0.0702293	0.00391605	1	-0.0683636	0.219044	1	0.00107767	0.589265	1	PLK5, MEX3D	42760, 1056	downstream, gene_body
WD_Specific_Liver	chr19	1840731	1841070	14	40.0625	339	32.7603	0.431793	0.642168	0.210375	hyper	0.0237445	0.397016	2.43845	0.0300704	1000	1	FALSE	-0.00618315	0.203018	1	0.0443916	0.0932768	1	0.070071	0.136085	1	0.081655	0.0871582	1	0.00945636	0.920472	1	-0.0061018	0.0493772	1	LOC100288123, REXO1	18643, 7383	downstream, gene_body
WD_Specific_Liver	chr19	1855509	1856201	22	66.4375	692	-71.2278	0.594629	0.403623	-0.191005	hypo	-0.363629	-0.018344	-2.39723	0.0327676	968	0.968	FALSE	0.00829611	0.0718217	1	-0.0452947	0.0359572	1	0.00207814	0.962723	1	-0.0697661	0.0614628	1	0.000317273	0.99674	1	0.00103722	0.702904	1	REXO1, KLF16	-7056, 7364	upstream, gene_body
WD_Specific_Liver	chr19	1857016	1857057	8	24.0625	41	-20.3313	0.298577	0.152224	-0.146352	hypo	-0.248598	-0.0441085	-3.12601	0.00895795	1000	1	FALSE	0.00372251	0.223763	1	-0.0321143	0.0265608	1	-0.00433552	0.87423	1	-0.033815	0.177251	1	0.0204727	0.696533	1	0.00243482	0.174804	1	REXO1, KLF16	-8563, 6508	upstream, gene_body
WD_Specific_Liver	chr19	1871095	1871919	17	48.75	824	68.7696	0.444435	0.67615	0.231714	hyper	0.0908113	0.372589	3.59305	0.00383279	981	0.981	FALSE	-0.00603347	0.117316	1	0.0584193	0.000953175	1	0.0545191	0.169812	1	0.0647207	0.0627068	1	-0.0551609	0.411239	1	-0.0030199	0.202551	1	KLF16, ABHD17A	-7530, 13600	upstream, downstream
WD_Specific_Liver	chr19	1873516	1873849	9	26.625	333	23.0745	0.336658	0.484163	0.147505	hyper	0.0185735	0.2764	2.4996	0.0283673	1000	1	FALSE	-0.0062203	0.102551	1	0.0199145	0.257215	1	-0.0300874	0.462594	1	0.0503696	0.135804	1	0.0116627	0.846447	1	-0.000202487	0.924195	1	KLF16, ABHD17A	-9951, 11670	upstream, downstream
WD_Specific_Liver	chr19	1942940	1943369	12	40.0625	429	-44.1895	0.627609	0.431674	-0.195936	hypo	-0.351707	-0.0402397	-2.70659	0.0173966	1000	1	FALSE	0.00214469	0.602125	1	-0.0428941	0.0522747	1	0.000869399	0.98201	1	-0.0808229	0.0293741	1	-0.0351364	0.658135	1	0.00306779	0.259124	1	CSNK1G2, CSNK1G2-AS1	1779, 11180	gene_body, downstream
WD_Specific_Liver	chr19	2094328	2094759	17	52.1875	431	-63.5588	0.757033	0.545932	-0.211101	hypo	-0.365747	-0.0564728	-2.93776	0.0111389	994	0.994	FALSE	0.00190942	0.688483	1	-0.0531348	0.0100536	1	-0.00252077	0.956938	1	-0.0364154	0.34715	1	0.0484009	0.521479	1	0.00351026	0.1797	1	IZUMO4	-2109	upstream
WD_Specific_Liver	chr19	2228304	2229681	30	100	1377	139.085	0.685397	0.904383	0.218987	hyper	0.0995897	0.33839	4.36749	0.00356048	388	0.388	FALSE	-0.00446825	0.257233	1	0.0403676	0.015168	1	0.00560765	0.889955	1	0.0670657	0.0324014	1	0.0193264	0.751684	1	-0.000815278	0.702469	1	DOT1L, SF3A2	64156, -7135	gene_body, upstream
WD_Specific_Liver	chr19	2446603	2446867	8	27.1875	264	-20.0323	0.900681	0.776284	-0.124397	hypo	-0.207065	-0.0417217	-3.23776	0.00619005	1000	1	FALSE	0.000886731	0.748735	1	-0.0343877	0.00452247	1	-0.0122689	0.664416	1	-0.0183075	0.449963	1	0.02042	0.645102	1	0.000631858	0.692568	1	MIR7108, LMNB2	-11603, 10101	upstream, gene_body
WD_Specific_Liver	chr19	2494317	2494652	20	76.625	335	-62.6714	0.566383	0.407124	-0.159258	hypo	-0.22458	-0.0939334	-5.24799	0.000139715	994	0.994	FALSE	0.0036543	0.112239	1	-0.0248569	0.0457519	1	-0.00399672	0.871257	1	-0.0543979	0.0171968	1	-0.0181	0.69177	1	0.00155955	0.311269	1	GADD45B, MIR7850	18193, -136062	downstream, upstream
WD_Specific_Liver	chr19	2540686	2541095	11	26	409	44.4726	0.275069	0.478583	0.203514	hyper	0.0615807	0.345466	3.16016	0.00919402	1000	1	FALSE	-0.00403076	0.362029	1	0.0417838	0.0327908	1	-0.0244464	0.590793	1	0.0420839	0.279949	1	-0.0147991	0.831675	1	0.000163943	0.947182	1	GADD45B, MIR7850	64562, -89619	downstream, upstream
WD_Specific_Liver	chr19	2695044	2695725	8	23.6875	681	-30.4843	0.737916	0.543893	-0.194022	hypo	-0.290704	-0.0972824	-4.30257	0.000731192	1000	1	FALSE	-0.000294474	0.938543	1	-0.0424741	0.00945643	1	0.0163749	0.67635	1	-0.0325614	0.324326	1	-0.01434	0.810064	1	0.000923533	0.663514	1	MIR7850, GNG7	64330, 7023	downstream, gene_body
WD_Specific_Liver	chr19	2776019	2776421	8	20.875	402	34.7196	0.375498	0.554843	0.179345	hyper	0.0598705	0.298776	3.25804	0.00656325	1000	1	FALSE	0.00033616	0.920637	1	0.0518203	0.00183167	1	0.0117011	0.61735	1	0.0427136	0.023068	1	-0.000434545	0.994531	1	-0.00191303	0.389302	1	SLC39A3, THOP1	-35943, -9038	upstream, upstream
WD_Specific_Liver	chr19	2811570	2812282	26	98.5	712	102.241	0.648223	0.884403	0.23618	hyper	0.0448948	0.427459	3.0207	0.0233557	755	0.755	FALSE	-0.00202056	0.69262	1	0.0547608	0.00839066	1	0.0138869	0.785972	1	0.0561379	0.181234	1	-0.0218436	0.77779	1	-0.00125256	0.642807	1	SGTA, ZNF554	-28214, -7591	upstream, upstream
WD_Specific_Liver	chr19	3056904	3057972	22	66.875	1068	96.5599	0.268257	0.497243	0.228986	hyper	0.0839846	0.373949	3.43367	0.00482355	805	0.805	FALSE	-0.00536396	0.220008	1	0.0522659	0.0157833	1	0.0361355	0.441646	1	0.0533196	0.192799	1	-0.126145	0.0935833	1	-0.00350363	0.197959	1	TLE2, AES	-9269, 4994	upstream, gene_body
WD_Specific_Liver	chr19	3121927	3123128	35	110.625	1201	177.957	0.605657	0.85297	0.247312	hyper	0.130436	0.364138	4.66484	0.000711053	195	0.195	FALSE	-0.00772058	0.0667625	1	0.0560555	0.00266764	1	0.036523	0.406909	1	0.0478904	0.195094	1	-0.0192064	0.787766	1	-0.000978185	0.694708	1	GNA11, GNA15	27518, -12903	gene_body, upstream
WD_Specific_Liver	chr19	3123434	3123926	17	58.9375	492	85.1782	0.500443	0.758013	0.25757	hyper	0.134502	0.380658	4.68142	0.000934645	902	0.902	FALSE	-0.0074142	0.104924	1	0.0632668	0.00168481	1	0.00312896	0.944528	1	0.0638661	0.0982688	1	0.0102618	0.895706	1	-0.00152484	0.574002	1	GNA11, GNA15	29025, -12105	gene_body, upstream
WD_Specific_Liver	chr19	3133072	3133713	10	26	641	-31.8822	0.747642	0.608588	-0.139054	hypo	-0.251259	-0.0268481	-2.65868	0.0187443	1000	1	FALSE	0.0012267	0.706191	1	-0.0389185	0.0148743	1	-0.00287541	0.931463	1	-0.0456386	0.142299	1	0.0374091	0.514999	1	0.00111705	0.585528	1	GNA15	-2318	upstream
WD_Specific_Liver	chr19	3162951	3163117	10	29.125	166	31.9344	0.469652	0.618144	0.148493	hyper	0.0521506	0.244836	3.30989	0.00524105	1000	1	FALSE	-0.0016258	0.605456	1	0.0487951	3.67686e-05	0.0676175	0.0458366	0.136528	1	0.0267296	0.30964	1	-0.000609091	0.989941	1	-0.00182943	0.286072	1	LOC100996351, S1PR4	-7776, -15620	upstream, upstream
WD_Specific_Liver	chr19	3163543	3163798	11	26.25	255	31.6118	0.132574	0.270314	0.13774	hyper	0.0723896	0.203097	4.58185	0.00059822	1000	1	FALSE	-0.00176622	0.392013	1	0.0294609	0.0141822	1	-0.018688	0.390728	1	0.0350486	0.0848143	1	0.00538818	0.903358	1	-0.00107338	0.485081	1	LOC100996351, S1PR4	-8368, -14939	upstream, upstream
WD_Specific_Liver	chr19	3180083	3180442	13	46.625	359	-30.7028	0.804876	0.623096	-0.18178	hypo	-0.303552	-0.060001	-3.26435	0.00704882	1000	1	FALSE	0.00214906	0.624678	1	-0.0515161	0.00267869	1	-0.0402809	0.376345	1	-0.0245329	0.522219	1	0.0472655	0.453804	1	0.000719229	0.753777	1	S1PR4, NCLN	1346, -5434	gene_body, upstream
WD_Specific_Liver	chr19	3370906	3371017	9	33.625	111	42.1513	0.348858	0.675105	0.326247	hyper	0.232951	0.419516	7.5213	3.31537e-06	1000	1	FALSE	-0.007139	0.131308	1	0.0782502	0.000140433	0.258257	0.0423044	0.369637	1	0.0802996	0.0435412	1	-0.0620918	0.448555	1	-0.00251214	0.387917	1	NFIC, SMIM24	11344, 109525	gene_body, downstream
WD_Specific_Liver	chr19	3511687	3512687	20	71.1875	1000	64.7974	0.641458	0.7951	0.153642	hyper	0.0950858	0.212181	5.63312	6.39692e-05	991	0.991	FALSE	-0.00592564	0.00986383	1	0.0303458	0.0101307	1	0.0208268	0.437881	1	0.0399725	0.0863942	1	-0.0527055	0.216351	1	-0.00152833	0.311833	1	FZR1, C19orf71	5391, -26469	gene_body, upstream
WD_Specific_Liver	chr19	3604666	3605160	13	42.125	494	-40.8989	0.685806	0.497252	-0.188554	hypo	-0.2905	-0.0866129	-4.04428	0.00173131	1000	1	FALSE	0.00518427	0.156226	1	-0.0467509	0.00148745	1	-0.0398153	0.280341	1	-0.0212075	0.498592	1	0.0823082	0.134204	1	0.00248469	0.203179	1	CACTIN-AS1	-2086	upstream
WD_Specific_Liver	chr19	3644587	3645189	18	53.6875	602	80.0607	0.364849	0.577349	0.212501	hyper	0.0651228	0.359877	3.0927	0.00795171	936	0.936	FALSE	-0.000909191	0.841977	1	0.0608796	0.00194159	1	0.0209852	0.60958	1	0.0352732	0.317425	1	-0.0495055	0.502639	1	-0.00199613	0.447428	1	CACTIN, PIP5K1C	-17772, 55303	upstream, gene_body
WD_Specific_Liver	chr19	4063673	4064140	7	16.1875	467	19.2514	0.163539	0.310634	0.147095	hyper	0.074285	0.219928	4.35463	0.00074274	1000	1	FALSE	-0.00199904	0.495929	1	0.0303601	0.0139455	1	0.0208426	0.464713	1	0.0101557	0.668015	1	0.0261536	0.565894	1	-0.00246306	0.10921	1	PIAS4, ZBTB7A	56076, 2805	downstream, gene_body
WD_Specific_Liver	chr19	4084195	4084564	9	23.875	369	-34.0685	0.771458	0.565753	-0.205705	hypo	-0.344485	-0.0669481	-3.18578	0.00675388	1000	1	FALSE	0.001571	0.759315	1	-0.0399116	0.0552129	1	-0.013323	0.751883	1	-0.0168257	0.630209	1	0.0114255	0.878079	1	0.00249348	0.331764	1	ZBTB7A, MAP2K2	-17250, 39565	upstream, downstream
WD_Specific_Liver	chr19	4268626	4269297	17	48.9375	671	96.3721	0.3735	0.717873	0.344373	hyper	0.209127	0.479613	5.52726	0.000115158	807	0.807	FALSE	-0.00672278	0.185466	1	0.0901459	0.000128834	0.236925	0.0516645	0.233127	1	0.0866318	0.0260806	1	-0.05609	0.556276	1	-0.00404526	0.221116	1	CCDC94, SHD	21513, -9303	gene_body, upstream
WD_Specific_Liver	chr19	4517528	4517743	12	44.0625	215	41.3656	0.379462	0.587997	0.208535	hyper	0.0379111	0.379209	2.68763	0.0210015	1000	1	FALSE	-0.00681565	0.143726	1	0.0589226	0.00451192	1	0.0491344	0.221769	1	0.0344821	0.309384	1	-0.0366118	0.63609	1	-0.0047442	0.0708789	1	PLIN4	0	TSS
WD_Specific_Liver	chr19	4518281	4518911	19	58.875	630	62.159	0.35865	0.5668	0.208149	hyper	0.0552557	0.361011	2.92257	0.0112243	995	0.995	FALSE	-0.0077565	0.0597539	1	0.0639202	0.00276682	1	0.0125383	0.781607	1	0.0500954	0.202991	1	-0.121802	0.116048	1	-0.00114469	0.68794	1	PLIN4	-577	upstream
WD_Specific_Liver	chr19	4694298	4694692	11	37.25	394	37.9866	0.417613	0.620955	0.203341	hyper	0.0446399	0.362047	2.76598	0.0159496	1000	1	FALSE	-0.00306133	0.511918	1	0.0549408	0.0132126	1	0.0106459	0.761207	1	0.0587111	0.0631052	1	-0.0445755	0.589324	1	-0.00379354	0.174069	1	DPP9-AS1, DPP9	15017, 29151	downstream, gene_body
WD_Specific_Liver	chr19	4910901	4911662	12	37.625	761	-34.1391	0.573802	0.406249	-0.167554	hypo	-0.290616	-0.0444836	-2.99903	0.0121848	1000	1	FALSE	0.00292681	0.473322	1	-0.0672266	4.66411e-05	0.0857731	0.0115995	0.706149	1	-0.0182421	0.479896	1	0.0180264	0.792925	1	-5.00956e-05	0.983478	1	ARRDC5, MIR4747	-8034, -21024	upstream, upstream
WD_Specific_Liver	chr19	4972191	4973070	10	30.0625	879	34.1599	0.611472	0.777428	0.165956	hyper	0.0874046	0.244522	4.63104	0.000665527	1000	1	FALSE	-0.00456248	0.109712	1	0.0373014	0.00593489	1	-0.00481038	0.871483	1	0.0419668	0.085685	1	-0.00178091	0.9712	1	-0.0012335	0.48586	1	KDM4B, PTPRS	3079, 367733	gene_body, downstream
WD_Specific_Liver	chr19	5104825	5105391	19	58.5	566	141.299	0.564236	0.901399	0.337163	hyper	0.227211	0.447089	7.1684	0.000137531	380	0.38	FALSE	-0.0101102	0.0294702	1	0.0659371	0.00196315	1	0.0292541	0.537441	1	0.0769743	0.0531715	1	0.0391518	0.632319	1	-0.00218246	0.443437	1	KDM4B, PTPRS	135713, 235412	gene_body, downstream
WD_Specific_Liver	chr19	5800738	5801187	5	12.125	449	15.9246	0.387243	0.565686	0.178443	hyper	0.0473907	0.309523	2.97526	0.0118827	1000	1	FALSE	-0.00396385	0.328229	1	0.0372241	0.0812981	1	0.0043459	0.895447	1	0.0520721	0.0884932	1	-0.00726182	0.92309	1	-0.00404462	0.114065	1	DUS3L, NRTN	-9500, -22619	upstream, upstream
WD_Specific_Liver	chr19	5908890	5909231	11	38.0625	341	51.688	0.60445	0.826548	0.222098	hyper	0.0761667	0.368013	3.61376	0.00888125	999	0.999	FALSE	-0.0100692	0.0017125	1	0.042403	0.0169073	1	-0.000952459	0.979895	1	0.0506114	0.103776	1	-0.00391455	0.952038	1	-0.00298352	0.179654	1	NDUFA11, CAPS	-4877, -4412	upstream, upstream
WD_Specific_Liver	chr19	5914520	5915106	26	83.0625	586	-67.1425	0.897035	0.775254	-0.121781	hypo	-0.200528	-0.0430383	-3.38204	0.00568771	967	0.967	FALSE	0.00242045	0.286845	1	-0.0272462	0.0269327	1	-0.0089765	0.605917	1	-0.0226918	0.115336	1	-0.0534045	0.246418	1	0.00143553	0.35305	1	CAPS, LOC100128568	877, -63296	gene_body, upstream
WD_Specific_Liver	chr19	6220651	6221140	11	41.25	489	40.799	0.611268	0.759828	0.14856	hyper	0.015065	0.282062	2.6538	0.0340087	1000	1	FALSE	-0.00537503	0.0653698	1	0.03024	0.0255292	1	0.0206066	0.520156	1	0.0453871	0.081814	1	0.00733	0.878444	1	-0.00180135	0.288064	1	ACSBG2, MLLT1	85019, 58808	downstream, gene_body
WD_Specific_Liver	chr19	6752365	6752682	21	77	317	91.961	0.524548	0.801065	0.276516	hyper	0.0490348	0.504005	2.87679	0.0238694	849	0.849	FALSE	-0.014394	0.0123963	1	0.0787696	0.00371369	1	-0.0107306	0.873744	1	0.0615075	0.266498	1	-0.0570318	0.573139	1	0.000680051	0.850339	1	GPR108, SH2D3A	-14743, 14830	upstream, gene_body
WD_Specific_Liver	chr19	7488135	7488528	8	28.4375	393	37.9152	0.532983	0.739137	0.206154	hyper	0.0861654	0.326168	3.77793	0.0030185	1000	1	FALSE	-0.000826529	0.835565	1	0.0319756	0.0930635	1	0.0108437	0.77965	1	0.0536086	0.119841	1	-0.00801	0.904326	1	-0.00416747	0.0636983	1	LOC100128573, PEX11G	-14774, 872	upstream, gene_body
WD_Specific_Liver	chr19	7520123	7521024	37	136.562	901	185.113	0.586664	0.816633	0.22997	hyper	0.165064	0.294843	7.78348	7.62537e-06	171	0.171	FALSE	-0.00282491	0.411374	1	0.0583119	3.4574e-05	0.0635816	0.0491579	0.0981028	1	0.04367	0.0993435	1	-0.0183927	0.753069	1	-0.00274605	0.175307	1	MCOLN1	-1585	upstream
WD_Specific_Liver	chr19	7618466	7619428	15	42.75	962	66.4	0.409648	0.645268	0.23562	hyper	0.0982786	0.372995	3.67942	0.00247682	988	0.988	FALSE	-0.000846931	0.848427	1	0.0649161	0.0021573	1	-0.00211585	0.963878	1	0.0550754	0.188852	1	-0.00869818	0.913257	1	-0.00211744	0.453395	1	MIR6792, PET100	1028, -10356	downstream, upstream
WD_Specific_Liver	chr19	7728898	7729253	9	23.5	355	27.2979	0.350389	0.497131	0.146742	hyper	0.0804119	0.213028	4.78935	0.000372133	1000	1	FALSE	-0.0046655	0.0625459	1	0.0242551	0.0273602	1	0.0406978	0.0805836	1	0.0457754	0.0281019	1	-0.0185136	0.642338	1	-0.00136362	0.322115	1	FCER2, CLEC4G	-26752, 2918	upstream, gene_body
WD_Specific_Liver	chr19	7873207	7873451	6	12.3125	244	17.1821	0.502987	0.621598	0.118611	hyper	0.0041458	0.233054	2.25709	0.0433852	1000	1	FALSE	-0.00306082	0.358718	1	0.0212701	0.140835	1	0.00623934	0.861374	1	-0.0168739	0.560941	1	0.00510273	0.919456	1	-0.000538972	0.760408	1	EVI5L, PRR36	42933, 990	downstream, gene_body
WD_Specific_Liver	chr19	7894516	7895337	9	19.375	821	-24.8685	0.817082	0.670674	-0.146408	hypo	-0.25079	-0.0420704	-3.01026	0.00938529	1000	1	FALSE	-0.00144057	0.716672	1	-0.0388056	0.00986753	1	0.0137071	0.582771	1	-0.0260293	0.20471	1	-0.0631873	0.260479	1	4.54147e-05	0.981453	1	LRRC8E, MAP2K7	6012, -8442	gene_body, upstream
WD_Specific_Liver	chr19	7972211	7972391	10	38.875	180	45.6344	0.527708	0.748448	0.22074	hyper	0.00239922	0.439121	2.32687	0.0480558	1000	1	FALSE	-0.00586125	0.27754	1	0.0560944	0.0212074	1	-0.00484262	0.927766	1	0.0653104	0.155624	1	-0.0342818	0.693519	1	-0.00374735	0.2185	1	TIMM44, ELAVL1	-28388, 33254	upstream, gene_body
WD_Specific_Liver	chr19	8139396	8139893	6	21.0625	497	-19.7657	0.834688	0.695116	-0.139572	hypo	-0.222869	-0.0562577	-3.59884	0.00297606	1000	1	FALSE	0.00321505	0.118978	1	-0.0281069	0.0241487	1	-0.0371208	0.0844366	1	-0.0553286	0.011717	1	0.05087	0.254947	1	0.00230102	0.135143	1	CCL25, FBN3	86635, 9953	downstream, gene_body
WD_Specific_Liver	chr19	10037766	10038080	6	22.125	314	34.3364	0.357505	0.625521	0.268016	hyper	0.177467	0.358553	6.37726	2.13783e-05	1000	1	FALSE	-0.00592299	0.116072	1	0.0613806	0.00029287	0.538588	0.0712333	0.0436037	1	0.0752554	0.0237207	1	-0.0329809	0.628247	1	-0.00251142	0.284767	1	MIR5589, C3P1	-273, -3275	upstream, upstream
WD_Specific_Liver	chr19	10335487	10335886	9	26.8125	399	27.8152	0.416193	0.624625	0.208432	hyper	0.0784032	0.338437	3.53521	0.00478596	1000	1	FALSE	-0.00128508	0.776097	1	0.0528612	0.00572191	1	-0.0238158	0.584222	1	0.0582846	0.12004	1	-0.00415727	0.953132	1	-0.00232737	0.349249	1	RAVER1	-1849	upstream
WD_Specific_Liver	chr19	10352915	10353570	30	110.125	655	133.958	0.517933	0.805187	0.287254	hyper	0.0661084	0.508385	2.84645	0.0153841	427	0.427	FALSE	-0.00580546	0.399203	1	0.0739709	0.0125788	1	-0.00283552	0.966762	1	0.0854071	0.132002	1	0.0544873	0.618384	1	-0.00115992	0.761683	1	ICAM3, TYK2	-13081, 27002	upstream, gene_body
WD_Specific_Liver	chr19	10364696	10364954	14	50.0625	258	63.6051	0.646714	0.836123	0.189408	hyper	0.0899555	0.288905	4.2855	0.00187739	994	0.994	FALSE	-0.00651544	0.0833135	1	0.0453115	0.00257272	1	-0.00580929	0.879573	1	0.0363143	0.246744	1	-0.0393973	0.488143	1	-0.00158715	0.426519	1	ICAM3, TYK2	-24862, 15618	upstream, gene_body
WD_Specific_Liver	chr19	11152358	11153262	10	27.8125	904	37.4751	0.491661	0.669677	0.178016	hyper	0.0733101	0.282717	3.73919	0.00323608	1000	1	FALSE	-0.00228072	0.518684	1	0.0459021	0.00488055	1	-0.00149235	0.967746	1	0.0515932	0.107188	1	-0.0190855	0.751663	1	-0.000987075	0.645608	1	MIR6886, SPC24	38885, 2550	downstream, gene_body
WD_Specific_Liver	chr19	12596473	12597366	25	85.125	893	159.85	0.477897	0.799974	0.322076	hyper	0.189135	0.455005	5.21076	0.000145071	277	0.277	FALSE	-0.0098363	0.0969045	1	0.0910506	0.000306868	0.564331	0.026841	0.652757	1	0.0332464	0.497872	1	-0.0196591	0.844706	1	-0.00248072	0.481134	1	ZNF564, ZNF791	-44931, -13551	upstream, upstream
WD_Specific_Liver	chr19	13208648	13208941	9	27.25	293	-34.7002	0.855086	0.644164	-0.210922	hypo	-0.323743	-0.0981165	-4.10183	0.00165859	1000	1	FALSE	3.58952e-05	0.990776	1	-0.0299006	0.107445	1	-0.0152486	0.63343	1	-0.0997536	0.00132868	1	-0.0636191	0.326766	1	0.00383251	0.0811393	1	STX10, CACNA1A	-58274, 297519	upstream, gene_body
WD_Specific_Liver	chr19	13796292	13796462	5	12.6875	170	-13.4368	0.432302	0.282699	-0.149603	hypo	-0.23232	-0.0668934	-3.88866	0.00171152	1000	1	FALSE	0.0050282	0.236858	1	-0.0468394	0.0127219	1	0.0345486	0.408243	1	-0.0264196	0.470717	1	0.00131545	0.984939	1	0.00098347	0.684791	1	ZSWIM4, LOC284454	833, 39827	gene_body, downstream
WD_Specific_Liver	chr19	13839010	13839889	15	36.6875	879	-71.7411	0.643595	0.234051	-0.409544	hypo	-0.574198	-0.244922	-5.46289	0.000184295	971	0.971	FALSE	0.00484667	0.480161	1	-0.118415	4.11591e-05	0.0756916	-0.0594585	0.333133	1	-0.065695	0.22887	1	0.06202	0.606636	1	0.00423514	0.311453	1	LOC284454, MIR24-2, MIR27A, MIR23A	-2721, -2651, -2493, -2351	upstream, upstream, upstream, upstream
WD_Specific_Liver	chr19	14545263	14546098	22	72.5	835	122.689	0.561773	0.834874	0.273101	hyper	0.165952	0.380288	5.49714	9.70614e-05	539	0.539	FALSE	-0.00850888	0.0695116	1	0.064234	0.00600733	1	-0.0333585	0.505871	1	0.0658325	0.123495	1	0.01212	0.888702	1	-0.00225236	0.460079	1	DNAJB1, NDUFB7	-15941, 25979	upstream, downstream
WD_Specific_Liver	chr19	15330158	15330640	10	25.25	482	58.8056	0.394173	0.67111	0.276937	hyper	0.15681	0.397097	4.95976	0.000231046	996	0.996	FALSE	-0.0025148	0.592693	1	0.0472832	0.0464584	1	-0.037118	0.360886	1	0.111897	0.00095375	1	0.0419627	0.617645	1	-0.00333082	0.255253	1	BRD4, AKAP8	-49707, 49161	upstream, downstream
WD_Specific_Liver	chr19	15374472	15375108	13	37.125	636	81.1512	0.297846	0.558649	0.260804	hyper	0.131438	0.390182	4.39141	0.000874322	929	0.929	FALSE	-0.00672855	0.161192	1	0.0583513	0.00267777	1	0.0281891	0.540903	1	0.0369296	0.325485	1	-0.00153182	0.98346	1	-0.0045998	0.0640843	1	BRD4, AKAP8	-94021, 4693	upstream, gene_body
WD_Specific_Liver	chr19	15421964	15422583	8	23	619	37.8199	0.594699	0.79705	0.202352	hyper	0.105012	0.299654	4.5149	0.000657018	1000	1	FALSE	-0.00193976	0.569279	1	0.0463187	0.00254835	1	0.000234973	0.994619	1	0.0339832	0.263166	1	-0.0359545	0.538707	1	-0.000832319	0.684997	1	AKAP8L	-2843	upstream
WD_Specific_Liver	chr19	15550689	15550897	5	16.625	208	-15.1738	0.833021	0.649314	-0.183707	hypo	-0.310385	-0.0570217	-3.21397	0.00882175	1000	1	FALSE	0.0035452	0.391074	1	-0.0561709	0.00260543	1	-0.0149224	0.599443	1	-0.0405557	0.156946	1	0.0142018	0.843573	1	0.00334934	0.169036	1	CYP4F22, CYP4F8	42165, -64320	gene_body, upstream
WD_Specific_Liver	chr19	16200132	16200721	6	15.3125	589	15.8894	0.541962	0.72053	0.178569	hyper	0.0872787	0.269848	4.27117	0.00113293	1000	1	FALSE	-0.00270253	0.425177	1	0.0514915	0.000741776	1	0.0103279	0.771126	1	0.0371479	0.216404	1	-0.0584264	0.316225	1	-0.000790958	0.706267	1	AP1M1, KLF2	2279, -124104	gene_body, upstream
WD_Specific_Liver	chr19	16594257	16594513	9	29.125	256	-24.6277	0.81667	0.632294	-0.184376	hypo	-0.313537	-0.0551761	-3.13785	0.00935384	1000	1	FALSE	0.00450091	0.262052	1	-0.0554051	0.00556367	1	-0.028559	0.501574	1	-0.0268861	0.474283	1	0.0889318	0.216803	1	0.00319849	0.214365	1	SLC35E1, MED26	-21875, 33691	upstream, gene_body
WD_Specific_Liver	chr19	16888672	16889580	27	89.5625	908	-122.558	0.621225	0.360677	-0.260549	hypo	-0.378171	-0.142936	-4.7558	0.000315578	544	0.544	FALSE	0.00324634	0.487641	1	-0.068496	0.000380908	0.70049	0.0067623	0.871951	1	-0.0532493	0.129284	1	0.00968364	0.898342	1	0.000447004	0.868273	1	F2RL3	0	TSS
WD_Specific_Liver	chr19	17079700	17080462	15	43.125	762	-44.4223	0.776495	0.631731	-0.144764	hypo	-0.242618	-0.0469225	-3.18005	0.00684258	1000	1	FALSE	0.00142802	0.586481	1	-0.0315114	0.0398535	1	0.00261858	0.913173	1	-0.0706025	0.00760788	1	-0.0364082	0.508845	1	0.00361506	0.0485374	1	HAUS8	-4167	upstream
WD_Specific_Liver	chr19	17112246	17112992	17	51.0625	746	63.8066	0.572393	0.75559	0.183197	hyper	0.0578622	0.308558	3.13926	0.00735734	994	0.994	FALSE	-0.00194578	0.588353	1	0.0593121	0.00112063	1	-0.0113186	0.749119	1	0.0552225	0.0800819	1	-0.0217445	0.755834	1	-0.00161351	0.513643	1	HAUS8, USE1	-36713, -102353	upstream, upstream
WD_Specific_Liver	chr19	17292180	17292904	13	44.6875	724	-85.8124	0.658473	0.328352	-0.330121	hypo	-0.501768	-0.158459	-4.13038	0.00104996	900	0.9	FALSE	0.00180329	0.74347	1	-0.0960697	3.52088e-05	0.0647491	-0.0454574	0.292875	1	-0.0528182	0.163088	1	0.02059	0.83196	1	0.00116184	0.733938	1	ANKLE1, MRPL34	10536, -12763	downstream, upstream
WD_Specific_Liver	chr19	17326014	17326236	7	21	222	39.7321	0.512216	0.780728	0.268512	hyper	0.113065	0.423928	3.83164	0.00311234	1000	1	FALSE	-0.0098788	0.0240693	1	0.0673423	0.00204964	1	0.0441437	0.311818	1	0.0750411	0.0600732	1	-0.0300136	0.719491	1	-0.00258572	0.374175	1	DDA1, GTPBP3	16487, -8745	downstream, upstream
WD_Specific_Liver	chr19	17333789	17334072	9	25.1875	283	-32.8081	0.728363	0.55443	-0.173933	hypo	-0.309857	-0.0380362	-2.76272	0.0160406	1000	1	FALSE	0.00440982	0.348705	1	-0.0539756	0.00306408	1	-0.0121377	0.725606	1	-0.0227282	0.430413	1	0.0360927	0.615401	1	0.00199688	0.407179	1	GTPBP3, ANO8	-909, 757	upstream, gene_body
WD_Specific_Liver	chr19	17468771	17469252	13	37.1875	481	-52.1821	0.604533	0.391232	-0.213301	hypo	-0.323718	-0.102888	-4.20393	0.00119447	999	0.999	FALSE	0.00355811	0.203914	1	-0.0481054	0.00689307	1	-0.0231639	0.399329	1	-0.0771918	0.0033743	1	-0.0177991	0.78785	1	0.00411562	0.0646926	1	SLC27A1	-1191	upstream
WD_Specific_Liver	chr19	17499204	17499977	10	27.5625	773	-30.7429	0.794044	0.639505	-0.154539	hypo	-0.269096	-0.0399703	-2.97711	0.0128722	1000	1	FALSE	0.00152173	0.579481	1	-0.0275166	0.0547602	1	-0.022424	0.347911	1	-0.0379507	0.0763734	1	0.0539927	0.284934	1	0.0027102	0.117869	1	SLC27A1, PGLS	28761, -11645	gene_body, upstream
WD_Specific_Liver	chr19	18008407	18009253	26	76	846	-90.7023	0.722379	0.523956	-0.198423	hypo	-0.326507	-0.0703392	-3.3237	0.00504055	844	0.844	FALSE	0.00289958	0.519807	1	-0.0478529	0.0120975	1	0.00218087	0.955312	1	-0.00505429	0.871645	1	-0.00250636	0.97189	1	-0.000224821	0.927347	1	ARRDC2, MAST3	7276, -88539	gene_body, upstream
WD_Specific_Liver	chr19	18009610	18009975	24	83.875	365	-59.0439	0.819242	0.674232	-0.14501	hypo	-0.261818	-0.028242	-2.7286	0.0194059	992	0.992	FALSE	0.000340807	0.921285	1	-0.0395127	0.00786419	1	-0.0110148	0.750931	1	0.00656071	0.814307	1	0.0260909	0.644508	1	0.00150409	0.434653	1	ARRDC2, MAST3	8479, -87817	gene_body, upstream
WD_Specific_Liver	chr19	18013367	18013489	6	18.4375	122	14.6869	0.595979	0.709399	0.113419	hyper	0.0128109	0.214076	2.4197	0.0298527	1000	1	FALSE	-0.0029764	0.387448	1	0.0341881	0.0283748	1	-0.0133066	0.702811	1	0.00116143	0.967875	1	0.00574545	0.917528	1	-0.000974452	0.621165	1	ARRDC2, MAST3	12236, -84303	gene_body, upstream
WD_Specific_Liver	chr19	18100817	18101073	10	35.9375	256	25.9315	0.522242	0.690704	0.168461	hyper	0.00928753	0.327632	2.35027	0.040034	1000	1	FALSE	-0.00941404	0.0183631	1	0.0457156	0.0150808	1	-0.00219836	0.958987	1	0.0463975	0.20885	1	-0.0425736	0.538791	1	-0.00144417	0.548732	1	IL12RB1	-2001	upstream
WD_Specific_Liver	chr19	18387946	18388436	22	77.5	490	-57.6147	0.509643	0.328498	-0.181145	hypo	-0.317702	-0.0446181	-2.88791	0.0135189	996	0.996	FALSE	0.0032656	0.530164	1	-0.0582044	0.0070453	1	0.0198311	0.642964	1	-0.0411904	0.282806	1	0.0344491	0.671214	1	0.00201776	0.472361	1	MIR3189, LRRC25	1385, 9169	downstream, downstream
WD_Specific_Liver	chr19	18428646	18429656	46	147.562	1010	-209.904	0.541922	0.250408	-0.291514	hypo	-0.402591	-0.180455	-5.63809	6.50311e-05	110	0.11	FALSE	0.0072806	0.107214	1	-0.0681813	0.00113898	1	-0.0704809	0.0863335	1	-0.04026	0.269871	1	0.0817118	0.312097	1	0.00370002	0.185145	1	SSBP4, ISYNA1	9311, 8645	gene_body, downstream
WD_Specific_Liver	chr19	18446818	18447512	17	58	694	55.1203	0.642555	0.801771	0.159216	hyper	0.0647691	0.253658	3.64297	0.00298977	999	0.999	FALSE	-0.00236318	0.374133	1	0.0373783	0.00384888	1	0.0165022	0.523026	1	0.0520018	0.0275792	1	0.00617909	0.897469	1	-0.0012727	0.454977	1	ISYNA1, ELL	-8517, 74615	upstream, gene_body
WD_Specific_Liver	chr19	18868884	18869387	29	91.5625	503	80.2774	0.422361	0.601277	0.178916	hyper	0.00642136	0.351419	2.31213	0.0434314	896	0.896	FALSE	-0.00788287	0.0952395	1	0.0389144	0.0918316	1	-0.0506383	0.301261	1	0.0765754	0.0604119	1	0.0786582	0.32964	1	0.000156897	0.956153	1	UPF1, GDF1	36950, 26757	downstream, gene_body
WD_Specific_Liver	chr19	19095662	19096156	10	31.0625	494	31.7442	0.431109	0.696574	0.265465	hyper	0.0664034	0.464557	2.95365	0.013796	1000	1	FALSE	-0.00155274	0.787361	1	0.0729114	0.00168332	1	0.0368486	0.480279	1	0.0669586	0.143348	1	-0.0956227	0.282642	1	-0.0017229	0.581561	1	SLC25A42, TMEM161A	31702, 42345	gene_body, downstream
WD_Specific_Liver	chr19	19098368	19098963	10	27.5	595	33.5006	0.414961	0.729176	0.314216	hyper	0.136695	0.491779	3.88945	0.0024622	1000	1	FALSE	-0.0103101	0.0573107	1	0.0802551	0.00136869	1	0.0514656	0.286124	1	0.076675	0.0850879	1	-0.100655	0.304369	1	-0.00228934	0.498887	1	SLC25A42, TMEM161A	34408, 39538	gene_body, downstream
WD_Specific_Liver	chr19	19460883	19462001	20	66.6875	1118	-77.6531	0.744148	0.495107	-0.249041	hypo	-0.348374	-0.149706	-5.40464	0.000111564	954	0.954	FALSE	0.00247953	0.611261	1	-0.0614505	0.000699197	1	-0.0162038	0.717275	1	-0.0364564	0.324955	1	-0.00733545	0.91695	1	0.00169547	0.495074	1	MIR640, NDUFA13	25821, -54208	downstream, upstream
WD_Specific_Liver	chr19	28520370	28520533	4	12.5	163	16.4265	0.559842	0.759581	0.199739	hyper	0.0682452	0.331268	3.29503	0.00608973	1000	1	FALSE	-0.00318044	0.434225	1	0.0519709	0.00184387	1	0.0616492	0.0887542	1	0.0194643	0.530182	1	-0.0514527	0.412333	1	-0.00360177	0.0970435	1	LINC00662, LOC102724908	-726430, -86154	upstream, upstream
WD_Specific_Liver	chr19	29708813	29709240	11	32.0625	427	36.4938	0.390777	0.610481	0.219703	hyper	0.108791	0.330636	4.33023	0.00104687	1000	1	FALSE	-0.00592652	0.157802	1	0.034577	0.0828067	1	-0.0200989	0.611502	1	0.0810989	0.0213866	1	0.00712364	0.91992	1	-0.00290253	0.230835	1	PLEKHF1, C19orf12	43394, 6549	downstream, gene_body
WD_Specific_Liver	chr19	29843175	29843781	29	86.125	606	-95.2199	0.327618	0.209661	-0.117957	hypo	-0.189408	-0.0465056	-3.69172	0.00435464	786	0.786	FALSE	0.00456919	0.0149911	1	-0.0312023	0.00216391	1	-0.0268623	0.190302	1	-0.0189071	0.292142	1	0.0601891	0.120194	1	0.00212538	0.107761	1	CCNE1, URI1	31182, -79862	downstream, upstream
WD_Specific_Liver	chr19	29858641	29858846	6	17.125	205	17.701	0.346297	0.470356	0.124059	hyper	0.0427468	0.205367	3.27243	0.00556052	1000	1	FALSE	-0.00159201	0.482876	1	0.0277541	0.0216893	1	-0.00186557	0.902799	1	0.0467639	0.00527472	1	0.0199336	0.652524	1	-0.00357974	0.0116216	1	CCNE1, URI1	46648, -64797	downstream, upstream
WD_Specific_Liver	chr19	33275508	33276560	18	54.0625	1052	93.3447	0.504324	0.77214	0.267817	hyper	0.194618	0.341049	7.85106	1.78156e-06	834	0.834	FALSE	-0.00670851	0.0777594	1	0.0519038	0.00222899	1	0.0565005	0.162836	1	0.0612257	0.0833978	1	-0.0453464	0.48592	1	-0.00394979	0.07043	1	SLC7A10, CEBPA-AS1	-49658, -26296	upstream, upstream
WD_Specific_Liver	chr19	33388642	33389302	17	59.3125	660	82.1318	0.498833	0.837259	0.338426	hyper	0.21715	0.459717	6.10852	6.29463e-05	925	0.925	FALSE	-0.0046286	0.353471	1	0.0671235	0.00150217	1	0.0997415	0.0254369	1	0.0672543	0.105371	1	-0.0802355	0.323486	1	-0.00465958	0.0913336	1	CEBPG, PEPD	14974, 132591	downstream, gene_body
WD_Specific_Liver	chr19	34503674	34504082	6	19.8125	408	21.3153	0.53269	0.703283	0.170593	hyper	0.0481934	0.293	3.02088	0.0101464	1000	1	FALSE	-0.00363403	0.358781	1	0.0165569	0.340005	1	0.0288027	0.451451	1	0.0686739	0.0358897	1	-0.0283718	0.646411	1	-0.00282555	0.165464	1	WTIP, SCGB2B2	21700, 90503	downstream, downstream
WD_Specific_Liver	chr19	35000834	35001408	14	48.8125	574	-50.0716	0.431644	0.228867	-0.202777	hypo	-0.316024	-0.0894825	-3.84023	0.00181116	1000	1	FALSE	8.46797e-05	0.983191	1	-0.0453512	0.0353803	1	-0.0124787	0.71007	1	-0.0491129	0.150532	1	-0.0345155	0.651783	1	0.00530864	0.0389154	1	GRAMD1A, SCN1B	6051, -29279	gene_body, upstream
WD_Specific_Liver	chr19	35043414	35043738	6	16.25	324	32.0586	0.300084	0.641986	0.341902	hyper	0.201359	0.482421	5.28869	0.00017897	1000	1	FALSE	-0.00818322	0.128023	1	0.0772643	0.00216958	1	0.0728536	0.142661	1	0.0823554	0.0694021	1	-0.0886373	0.352192	1	-0.00510879	0.119328	1	HPN, HPN-AS1	2909, 62566	gene_body, downstream
WD_Specific_Liver	chr19	35258969	35259759	9	26.5	790	51.3747	0.481472	0.738523	0.257051	hyper	0.16146	0.352647	6.06472	0.00017243	999	0.999	FALSE	-0.00626021	0.114587	1	0.05764	0.000329935	0.606751	0.0300246	0.425779	1	0.0518136	0.0881829	1	0.0127427	0.840994	1	-0.00155828	0.486177	1	LSR, USF2	10314, -9218	gene_body, upstream
WD_Specific_Liver	chr19	35266812	35267069	8	26.3125	257	20.5136	0.542763	0.661079	0.118316	hyper	0.0390028	0.197644	3.24611	0.00691278	1000	1	FALSE	-0.00265612	0.343332	1	0.0280982	0.016552	1	-0.00177705	0.951961	1	0.00901179	0.705532	1	0.000634545	0.988025	1	-0.00165982	0.262076	1	USF2	-1908	upstream
WD_Specific_Liver	chr19	38214120	38214602	13	43.25	482	-33.3505	0.754207	0.637339	-0.116867	hypo	-0.212961	-0.0207722	-2.62977	0.0209239	1000	1	FALSE	0.00176419	0.588522	1	-0.0225979	0.108579	1	0.0230448	0.485199	1	-0.0375339	0.196175	1	-0.0336145	0.491207	1	0.00204246	0.229994	1	WDR87, DPF1	-307414, 15112	upstream, gene_body
WD_Specific_Liver	chr19	38769599	38770365	25	73.125	766	-137.066	0.58119	0.295654	-0.285536	hypo	-0.410725	-0.160375	-4.8958	0.000240721	411	0.411	FALSE	0.00429673	0.375935	1	-0.079576	0.000154298	0.283754	0.00199563	0.96486	1	-0.0494468	0.189775	1	0.0299173	0.724146	1	0.00116749	0.696661	1	CAPN12, LGALS7	-25125, 3152	upstream, downstream
WD_Specific_Liver	chr19	38838068	38838415	8	29.0625	347	28.7549	0.587169	0.784528	0.19736	hyper	0.100436	0.294257	4.4203	0.000769729	1000	1	FALSE	-0.00114754	0.742121	1	0.0480564	0.000727543	1	0.0253027	0.446558	1	0.0456943	0.119667	1	0.00900636	0.872542	1	-0.00171569	0.376402	1	ECH1, HNRNPL	-6211, 13924	upstream, gene_body
WD_Specific_Liver	chr19	38878112	38878638	8	18.8125	526	-42.8481	0.782487	0.549705	-0.232782	hypo	-0.342868	-0.122718	-4.64825	0.000685793	1000	1	FALSE	0.00190313	0.651228	1	-0.0622856	0.000504979	0.928657	-0.0276443	0.451523	1	-0.0486011	0.12673	1	0.0297027	0.670164	1	0.00131128	0.596877	1	RINL	0	TSS
WD_Specific_Liver	chr19	39329063	39329806	10	26.6875	743	30.7494	0.571468	0.692213	0.120746	hyper	0.0160438	0.225476	2.81369	0.0302157	1000	1	FALSE	-0.00577749	0.00376939	1	0.0224136	0.0356261	1	0.0107798	0.650056	1	0.0360739	0.0650114	1	-0.0178691	0.647401	1	-0.0016266	0.217475	1	LRFN1, GMFG	-13727, 6280	upstream, gene_body
WD_Specific_Liver	chr19	39397416	39397810	11	38.875	394	45.0419	0.201998	0.37785	0.175851	hyper	0.0624246	0.289222	3.34744	0.0052044	1000	1	FALSE	-0.0046483	0.0527664	1	0.0433141	0.0102795	1	0.0347951	0.174683	1	0.0575757	0.0221379	1	-0.07882	0.190442	1	-0.00350543	0.0968116	1	PAF1, ZFP36	-6221, -9036	upstream, upstream
WD_Specific_Liver	chr19	39451438	39452135	9	29	697	34.5494	0.673533	0.845407	0.171874	hyper	0.0503207	0.293446	3.20635	0.0109404	1000	1	FALSE	-0.00369295	0.300312	1	0.0323288	0.044492	1	0.0193836	0.581392	1	0.0598993	0.0462546	1	0.0276782	0.62577	1	-0.00102787	0.60968	1	SUPT5H, TIMM50	5893, -28276	gene_body, upstream
WD_Specific_Liver	chr19	39503223	39503379	6	13	156	-24.1397	0.391931	0.227378	-0.164553	hypo	-0.285503	-0.0436236	-3.09766	0.0134028	1000	1	FALSE	0.00214278	0.551985	1	-0.0215802	0.196893	1	-0.0313787	0.386517	1	-0.0467382	0.149603	1	0.0270027	0.642968	1	0.00576472	0.00117489	1	DLL3, SELV	4307, -11733	gene_body, upstream
WD_Specific_Liver	chr19	40268098	40268484	10	31.0625	386	42.9891	0.680307	0.863774	0.183467	hyper	0.0826917	0.284235	4.31497	0.00359554	1000	1	FALSE	-0.0074956	0.00870611	1	0.0384318	0.00170079	1	0.0430311	0.152053	1	0.0443575	0.0805499	1	-0.0197091	0.67747	1	-0.00211953	0.19022	1	CNTD2, MIR641	-41408, 14157	upstream, downstream
WD_Specific_Liver	chr19	40280151	40280250	7	25.1875	99	18.7408	0.469093	0.633405	0.164311	hyper	0.0371921	0.291375	2.83819	0.0158473	1000	1	FALSE	-0.00452545	0.143107	1	0.0460869	0.00280143	1	0.00749727	0.79901	1	0.0468714	0.0551798	1	-0.00886	0.880121	1	-0.00262819	0.192055	1	CNTD2, MIR641	-53461, 2391	upstream, downstream
WD_Specific_Liver	chr19	40283858	40284033	6	25.3125	175	25.476	0.100131	0.323171	0.22304	hyper	0.105637	0.340436	4.15525	0.00143252	1000	1	FALSE	-0.00180936	0.687796	1	0.0398442	0.0507578	1	0.0232678	0.527941	1	0.0489254	0.126482	1	-0.0270473	0.707917	1	-0.00294696	0.239772	1	MIR641	-1217	upstream
WD_Specific_Liver	chr19	40623539	40624207	27	83.5	668	105.12	0.532236	0.753586	0.221351	hyper	0.100785	0.341909	4.14981	0.00245618	713	0.713	FALSE	-0.00673633	0.174329	1	0.0537868	0.0123456	1	-0.0304978	0.558014	1	0.0376996	0.378649	1	-0.0465718	0.554079	1	-0.00187089	0.498034	1	LTBP4, NUMBL	30374, 66451	gene_body, downstream
WD_Specific_Liver	chr19	40810416	40810979	17	53.1875	563	-45.1079	0.521283	0.348487	-0.172796	hypo	-0.322123	-0.0234841	-2.48213	0.026362	1000	1	FALSE	-0.00245269	0.533074	1	-0.0639237	0.000950395	1	-0.0179869	0.550723	1	0.0174393	0.473012	1	0.00485636	0.948896	1	0.00359413	0.163889	1	EGLN2, CYP2A6	11274, 39468	downstream, downstream
WD_Specific_Liver	chr19	40824804	40825267	8	23.9375	463	29.1608	0.584951	0.791116	0.206165	hyper	0.0695861	0.342754	3.24332	0.00601768	1000	1	FALSE	-0.00501979	0.290124	1	0.051101	0.0200197	1	0.0353284	0.421397	1	0.0406157	0.317871	1	-0.02924	0.715816	1	-0.005682	0.0314531	1	EGLN2, CYP2A6	25662, 25180	downstream, downstream
WD_Specific_Liver	chr19	41327899	41327990	8	27.625	91	-17.9414	0.352982	0.211504	-0.141478	hypo	-0.252586	-0.0303804	-2.88563	0.018215	1000	1	FALSE	0.00340544	0.221455	1	-0.0250629	0.0791275	1	-0.0112355	0.702125	1	-0.0489529	0.0580989	1	-0.00768091	0.876868	1	0.00085662	0.627376	1	CCDC97, TGFB1	17711, 25943	downstream, downstream
WD_Specific_Liver	chr19	41431789	41432533	15	43.5	744	41.8071	0.585418	0.709553	0.124135	hyper	0.0068713	0.241395	2.34513	0.0399625	1000	1	FALSE	-0.00184512	0.54338	1	0.0414165	0.0024775	1	-0.00422022	0.876405	1	0.0255471	0.263483	1	0.00514818	0.920825	1	-0.000450978	0.80568	1	B3GNT8	-3059	upstream
WD_Specific_Liver	chr19	41932898	41933147	6	16.3125	249	15.2512	0.386245	0.541214	0.154969	hyper	0.0271856	0.282788	2.60118	0.0209379	1000	1	FALSE	-0.00396662	0.313423	1	0.0387067	0.0465848	1	-0.00530656	0.890182	1	0.0656107	0.0670878	1	0.0748882	0.277134	1	-0.00199805	0.408563	1	LOC100505585, RABAC1	4079, 26229	downstream, downstream
WD_Specific_Liver	chr19	42396659	42397058	11	32.5	399	-38.5071	0.222638	0.0736575	-0.148981	hypo	-0.244049	-0.0538978	-3.57769	0.00655039	1000	1	FALSE	0.00347469	0.174908	1	-0.0285396	0.0222316	1	-0.0164131	0.50614	1	-0.0399989	0.0633062	1	-0.00650364	0.886021	1	0.0026677	0.0809167	1	LOC101930071, LIPE-AS1	-69, -89	upstream, upstream
WD_Specific_Liver	chr19	45270107	45270201	7	22	94	23.5259	0.67456	0.863137	0.188577	hyper	0.0466518	0.330462	3.13204	0.016228	1000	1	FALSE	-0.00410832	0.347327	1	0.0423964	0.0216967	1	-0.0280486	0.508655	1	0.0586921	0.0990664	1	0.0599727	0.357751	1	-0.000774097	0.742198	1	MARK4, CKM	18850, 52776	gene_body, downstream
WD_Specific_Liver	chr19	45280441	45280798	20	65.75	357	142.721	0.332599	0.785191	0.452592	hyper	0.25193	0.65321	5.21834	0.000852877	373	0.373	FALSE	-0.00935512	0.204962	1	0.0944486	0.00150959	1	0.0721689	0.326051	1	0.106541	0.0658236	1	0.0804045	0.473831	1	-0.00194953	0.627951	1	MARK4, CKM	29184, 42179	gene_body, downstream
WD_Specific_Liver	chr19	45455992	45456272	9	23.8125	280	-35.2116	0.396256	0.201313	-0.194943	hypo	-0.361743	-0.0281707	-2.75178	0.0278178	1000	1	FALSE	0.00813137	0.0432731	1	-0.0406381	0.0176062	1	-0.0512508	0.223469	1	-0.0482754	0.15566	1	0.04473	0.479812	1	0.00144403	0.508093	1	MIR6088, FOSB	19339, -11722	downstream, upstream
WD_Specific_Liver	chr19	45472950	45473222	8	22.9375	272	25.1998	0.232765	0.396138	0.163373	hyper	0.00538394	0.321383	2.40312	0.0442882	1000	1	FALSE	-0.0102143	0.00401288	1	0.0245584	0.173552	1	-0.0139814	0.744609	1	0.0322761	0.350993	1	0.0268673	0.675732	1	0.000267371	0.90333	1	FOSB, PPM1N	4956, -25250	gene_body, upstream
WD_Specific_Liver	chr19	45884748	45885246	33	115.562	498	120.741	0.566348	0.813874	0.247525	hyper	0.0691506	0.425949	3.3685	0.0143245	519	0.519	FALSE	-0.00614997	0.173995	1	0.0373758	0.0552734	1	0.0499437	0.299055	1	0.0862982	0.0216807	1	0.0499782	0.465033	1	-0.00106742	0.660583	1	SYMPK, IRF2BP1	-21458, 924	upstream, gene_body
WD_Specific_Liver	chr19	46351211	46351702	7	19.6875	491	-31.7104	0.684091	0.482443	-0.201648	hypo	-0.306285	-0.0969612	-4.1515	0.00108201	1000	1	FALSE	0.00415102	0.264091	1	-0.0555119	0.00100262	1	-0.0178383	0.574784	1	-0.0468396	0.0914884	1	-0.00593545	0.927399	1	0.000814826	0.723717	1	PPP5C, CCDC8	4218, 61960	gene_body, downstream
WD_Specific_Liver	chr19	46624919	46625117	8	27.75	198	-29.1355	0.593766	0.419144	-0.174622	hypo	-0.291768	-0.057452	-3.28601	0.00738775	1000	1	FALSE	0.00362063	0.266667	1	-0.0515336	0.000261662	0.481196	-0.0239481	0.453072	1	-0.0104611	0.686012	1	0.0133218	0.812613	1	0.00130062	0.51112	1	PTGIR	0	TSS
WD_Specific_Liver	chr19	46734016	46734223	6	20.1875	207	24.5056	0.618717	0.808387	0.18967	hyper	0.0869026	0.292424	3.95907	0.00142951	1000	1	FALSE	-0.00481291	0.146634	1	0.0356751	0.0252048	1	0.00810109	0.805893	1	0.0754664	0.00238651	1	0.0523373	0.356593	1	-0.00219268	0.271569	1	PRKD2, FKRP	-16889, -11822	upstream, upstream
WD_Specific_Liver	chr19	46813011	46813096	4	14.6875	85	-8.77383	0.80625	0.699342	-0.106907	hypo	-0.18021	-0.0335637	-3.12918	0.00745891	1000	1	FALSE	0.00277801	0.411324	1	-0.0276098	0.0302396	1	0.0123038	0.652115	1	-0.0172107	0.432961	1	-0.0169073	0.715402	1	0.00048866	0.761766	1	SLC1A5, SNAR-E	-24426, 17608	upstream, downstream
WD_Specific_Liver	chr19	47005624	47006101	6	17.3125	477	18.4883	0.621547	0.792065	0.170518	hyper	0.0629877	0.278066	3.61879	0.00612438	1000	1	FALSE	-0.000657328	0.811803	1	0.0324318	0.018816	1	0.00414645	0.870665	1	0.0565471	0.0205316	1	-0.00809091	0.874951	1	-0.0021505	0.214119	1	ARHGAP35, NPAS1	86949, -13742	downstream, upstream
WD_Specific_Liver	chr19	47352885	47353592	19	61.75	707	79.499	0.616707	0.803947	0.18724	hyper	0.0641646	0.310282	3.40906	0.0070669	941	0.941	FALSE	-0.00505583	0.155606	1	0.0528565	0.000340663	0.626479	0.0322989	0.395342	1	0.0104579	0.736058	1	-0.0805418	0.161882	1	-0.00112691	0.584418	1	DHX34, MEIS3	3605, 65936	gene_body, downstream
WD_Specific_Liver	chr19	47884569	47885235	7	15.5625	666	26.5851	0.362055	0.620577	0.258522	hyper	0.134337	0.38269	4.46598	0.00053561	1000	1	FALSE	-0.00689764	0.118208	1	0.0699404	0.000397342	0.730712	0.0661601	0.0986917	1	0.0383182	0.312348	1	-0.0858082	0.266615	1	-0.00369684	0.16933	1	CRX, SULT2A1	62728, 1162	downstream, gene_body
WD_Specific_Liver	chr19	48624685	48625242	10	26	557	50.8853	0.295703	0.519926	0.224223	hyper	0.0718096	0.37665	3.15534	0.00701879	1000	1	FALSE	-0.00397178	0.387883	1	0.0434253	0.0684166	1	0.0316066	0.480414	1	0.0771546	0.0805764	1	-0.0487582	0.563604	1	-0.00463707	0.105213	1	RPL18, SEC1P	-5267, -12796	upstream, upstream
WD_Specific_Liver	chr19	48630724	48631131	24	71.125	407	-73.9552	0.706331	0.509782	-0.196549	hypo	-0.328695	-0.0644319	-3.19964	0.00663549	962	0.962	FALSE	0.000279795	0.947011	1	-0.043618	0.0224076	1	-0.0120863	0.729421	1	-0.0643754	0.0434292	1	-0.00262455	0.970113	1	0.0039184	0.0949528	1	RPL18, SEC1P	-11306, -6907	upstream, upstream
WD_Specific_Liver	chr19	48755548	48756450	14	32.1875	902	65.2798	0.535017	0.777876	0.24286	hyper	0.106529	0.379191	4.01325	0.00288404	989	0.989	FALSE	-0.00596855	0.151078	1	0.05891	0.00189167	1	0.0156093	0.700768	1	0.0603189	0.0769048	1	0.03655	0.609575	1	-0.000503902	0.843728	1	FGF21, FUT1	0, -158	TSS, upstream
WD_Specific_Liver	chr19	49533884	49534277	26	74.875	393	-117.6	0.640929	0.31989	-0.321038	hypo	-0.499078	-0.142955	-3.86845	0.00171847	598	0.598	FALSE	0.00135942	0.816357	1	-0.075249	0.00609844	1	-0.0794945	0.0819212	1	-0.0643093	0.150639	1	0.0878473	0.390618	1	0.00558218	0.108849	1	RCN3, PRRG2	6267, -47052	gene_body, upstream
WD_Specific_Liver	chr19	49923285	49924866	38	109.688	1581	134.751	0.346002	0.67349	0.327488	hyper	0.177998	0.477015	4.77397	0.000455954	404	0.404	FALSE	-0.0090959	0.12194	1	0.0945452	0.000186384	0.34276	0.0368126	0.510171	1	0.0903189	0.0626854	1	-0.0728136	0.473008	1	-0.00338166	0.341039	1	MIR4750, ATF5	35111, -3835	downstream, upstream
WD_Specific_Liver	chr19	49933424	49933836	8	29.5	412	38.8533	0.360549	0.765706	0.405157	hyper	0.251362	0.558925	5.81583	0.000128098	1000	1	FALSE	-0.0106973	0.100547	1	0.104119	0.000208168	0.382821	0.0893361	0.125266	1	0.0897614	0.0975054	1	-0.0703664	0.537937	1	-0.00458715	0.240271	1	MIR4751, IL4I1, NUP62	361, -3885, -3693	downstream, upstream, upstream
WD_Specific_Liver	chr19	50233960	50234630	14	35.625	670	63.5795	0.376379	0.609154	0.232775	hyper	0.114969	0.350564	4.24429	0.000844489	994	0.994	FALSE	-0.0054515	0.226778	1	0.0573338	0.00301553	1	-0.000965574	0.978667	1	0.0601193	0.0563016	1	0.02657	0.720153	1	-0.00256557	0.313306	1	MYH14, KCNC3	30333, 98885	gene_body, downstream
WD_Specific_Liver	chr19	51356281	51356939	9	26.25	658	36.4606	0.585899	0.828208	0.242309	hyper	0.118007	0.36658	4.20552	0.000998359	1000	1	FALSE	-0.00916308	0.0311325	1	0.0549827	0.00503746	1	0.0744699	0.0780453	1	0.0549411	0.160396	1	-0.128319	0.0758403	1	-0.00497147	0.0422502	1	VSIG10L, ETFB	-14157, 9479	upstream, gene_body
WD_Specific_Liver	chr19	53866159	53866417	19	48.25	258	-126.259	0.448815	0.138408	-0.310407	hypo	-0.43962	-0.181194	-5.57825	0.000600488	507	0.507	FALSE	0.0071879	0.189549	1	-0.0700193	0.00307516	1	0.0365536	0.503158	1	-0.0646625	0.16046	1	0.03228	0.718523	1	0.00331456	0.286104	1	MYADM	576	gene_body
WD_Specific_Liver	chr19	55359025	55359143	9	32.5	118	-25.5369	0.821586	0.704821	-0.116765	hypo	-0.228186	-0.00532069	-2.25412	0.0413097	1000	1	FALSE	0.00103172	0.741267	1	-0.0142728	0.340854	1	-0.0210989	0.520993	1	-0.030245	0.269928	1	0.0171809	0.733842	1	0.000910686	0.612721	1	COX6B2	-4211	upstream
WD_Specific_Liver	chr19	55586118	55586414	7	15.75	296	-30.4403	0.397603	0.203721	-0.193881	hypo	-0.310141	-0.077652	-3.65378	0.00355965	1000	1	FALSE	0.00120534	0.778484	1	-0.0334218	0.0807783	1	-0.0162432	0.688151	1	-0.0726904	0.036514	1	0.00700818	0.918004	1	0.00106484	0.652691	1	ZNF579, ZNF524	-5273, -13925	upstream, upstream
WD_Specific_Liver	chr19	58351223	58351675	16	78.5625	452	51.7028	0.400384	0.700886	0.300501	hyper	0.124702	0.476311	3.66677	0.00254612	999	0.999	FALSE	-0.00529131	0.26569	1	0.0832501	0.000932573	1	0.0282989	0.513793	1	0.0919557	0.0244192	1	-0.00570273	0.953616	1	-0.0017172	0.61718	1	A1BG-AS1	-294	upstream
WD_Specific_Liver	chr19	58352158	58353372	25	83.875	1214	79.2723	0.310985	0.604289	0.293303	hyper	0.115806	0.470841	3.55397	0.00331132	938	0.938	FALSE	-0.00606919	0.297619	1	0.0931883	8.06649e-05	0.148343	0.0434115	0.369142	1	0.0587654	0.170088	1	-0.0664755	0.493836	1	-0.00183458	0.590422	1	A1BG-AS1, A1BG	189, 127	gene_body, gene_body
WD_Specific_Liver	chr19	58509621	58509999	10	36.625	378	40.4636	0.363654	0.686328	0.322674	hyper	0.222964	0.422416	7.04946	1.33227e-05	1000	1	FALSE	-0.00323385	0.526732	1	0.0710278	0.000487211	0.895981	0.039153	0.377548	1	0.0867193	0.0173873	1	0.0244664	0.760035	1	-0.00135253	0.631941	1	ZNF446, SLC27A5	33458, 2066	downstream, gene_body
WD_Specific_Liver	chr2	447411	448067	10	29.25	656	24.9898	0.612295	0.770005	0.15771	hyper	0.0837874	0.231646	4.57752	0.000435386	1000	1	FALSE	-0.00261406	0.308404	1	0.0484781	3.55512e-05	0.0653787	-0.00522568	0.814073	1	0.0397643	0.03139	1	-0.000938182	0.98488	1	-0.00051688	0.764593	1	FAM150B, LOC105373352	-159103, -110133	upstream, upstream
WD_Specific_Liver	chr2	1842111	1842427	8	25.0625	316	22.6231	0.698435	0.840278	0.141843	hyper	0.0384073	0.245266	3.25231	0.0142984	1000	1	FALSE	-0.000914281	0.759731	1	0.0240701	0.04752	1	0.0222934	0.470301	1	-0.00313286	0.900713	1	0.00643727	0.881343	1	-0.000745334	0.623484	1	PXDN, MYT1L-AS1	-97564, -476804	upstream, upstream
WD_Specific_Liver	chr2	3313698	3314326	11	27.25	628	-40.8177	0.903785	0.753784	-0.150001	hypo	-0.226115	-0.0739049	-4.2345	0.000863821	1000	1	FALSE	0.00129047	0.581207	1	-0.0365481	0.00141218	1	-0.0350913	0.0252724	1	-0.0399243	0.0108601	1	0.0107527	0.807005	1	0.00269709	0.0698556	1	LINC01250, TRAPPC12	-187672, -65348	upstream, upstream
WD_Specific_Liver	chr2	8119249	8120014	11	33.75	765	43.3595	0.424367	0.661694	0.237328	hyper	0.117564	0.357103	4.25778	0.000829228	1000	1	FALSE	-0.0026387	0.454079	1	0.0545789	0.00280624	1	0.0242995	0.510431	1	0.0613296	0.0669137	1	-0.0892245	0.186122	1	-0.00207012	0.391816	1	LINC00298, LINC00299	-142435, 208405	upstream, gene_body
WD_Specific_Liver	chr2	8583320	8583599	8	21.5625	279	-30.4355	0.712258	0.498523	-0.213735	hypo	-0.383425	-0.044062	-2.70615	0.0172591	1000	1	FALSE	0.00665985	0.174402	1	-0.0518058	0.0203388	1	-0.00426339	0.917086	1	-0.0486239	0.140544	1	0.0365045	0.655924	1	0.00425269	0.12396	1	LOC101929567	193	gene_body
WD_Specific_Liver	chr2	9754384	9754550	9	31.6875	166	-34.7287	0.661296	0.502307	-0.158989	hypo	-0.27252	-0.0454799	-3.00798	0.00952321	1000	1	FALSE	0.00285155	0.458065	1	-0.0449939	0.00546813	1	-0.014771	0.547889	1	-0.0171146	0.399472	1	-0.0374236	0.543611	1	0.00332736	0.106093	1	YWHAQ, TAF1B	-123329, -88891	upstream, upstream
WD_Specific_Liver	chr2	10009311	10009495	6	22.375	184	27.6202	0.56081	0.810804	0.249994	hyper	0.0455926	0.454407	2.94017	0.0237325	1000	1	FALSE	-0.0111084	0.0162994	1	0.056331	0.00888466	1	0.0348377	0.499745	1	0.0714168	0.082637	1	-0.0573373	0.471841	1	-0.00410465	0.131133	1	GRHL1, KLF11	57649, -34059	downstream, upstream
WD_Specific_Liver	chr2	10010045	10010415	12	39.625	370	41.5108	0.352566	0.545349	0.192783	hyper	0.0730846	0.312495	3.45428	0.0038719	1000	1	FALSE	-0.00635655	0.175122	1	0.0645056	0.00023301	0.428505	0.000417486	0.992819	1	0.00537143	0.887638	1	-0.0408082	0.561222	1	-0.00127457	0.605767	1	GRHL1, KLF11	58383, -33139	downstream, upstream
WD_Specific_Liver	chr2	10040549	10041127	9	23.8125	578	38.4812	0.506607	0.76711	0.260504	hyper	0.088535	0.432438	3.43886	0.00765675	1000	1	FALSE	-0.0103085	0.0406648	1	0.0701109	0.00140305	1	0.0244973	0.629049	1	0.0443689	0.276177	1	-0.00056	0.994673	1	-0.00108056	0.716492	1	KLF11	-2427	upstream
WD_Specific_Liver	chr2	10047766	10047997	5	17.5	231	16.5596	0.537637	0.78618	0.248543	hyper	0.183347	0.31376	8.17604	1.0677e-06	1000	1	FALSE	-0.00423378	0.326531	1	0.0624483	0.000363014	0.667583	-0.00477049	0.909431	1	0.0507814	0.135983	1	0.0191509	0.779279	1	-0.00215296	0.374856	1	LOC101929882	-4365	upstream
WD_Specific_Liver	chr2	10057302	10058062	12	34.5625	760	-62.86	0.720143	0.510639	-0.209505	hypo	-0.309357	-0.109683	-4.52088	0.000536095	990	0.99	FALSE	0.00284724	0.450195	1	-0.0401005	0.00951367	1	-0.0600038	0.0950856	1	-0.052255	0.0885477	1	0.0166064	0.769689	1	0.0036083	0.0599069	1	LOC101929882, CYS1	-13901, 22349	upstream, gene_body
WD_Specific_Liver	chr2	10079090	10079315	6	14.5	225	-20.1785	0.368693	0.176627	-0.192066	hypo	-0.326172	-0.0579479	-3.07275	0.00830261	1000	1	FALSE	0.00261345	0.51529	1	-0.060998	0.00141535	1	-0.0166628	0.64511	1	-0.0610257	0.061879	1	-0.0107936	0.8846	1	0.00191458	0.457266	1	LOC101929882, CYS1	-35689, 1096	upstream, gene_body
WD_Specific_Liver	chr2	10497766	10498315	27	102.188	549	-77.2521	0.746644	0.618371	-0.128273	hypo	-0.189965	-0.0665415	-4.45748	0.000541713	894	0.894	FALSE	0.00237512	0.428283	1	-0.0180597	0.150792	1	0.00307923	0.898202	1	-0.0216221	0.291053	1	0.00799182	0.857192	1	0.00286174	0.0502012	1	ODC1, NOL10	-49212, 191672	upstream, downstream
WD_Specific_Liver	chr2	10922131	10922629	7	23.5	498	16.5102	0.70531	0.825433	0.120123	hyper	0.0255517	0.214675	2.95024	0.0192617	1000	1	FALSE	0.00015268	0.952136	1	0.0133037	0.248384	1	0.00303552	0.899381	1	0.0323471	0.117965	1	-0.00718182	0.858999	1	-0.00287592	0.0281381	1	KCNF1, C2orf50	10195, -210423	downstream, upstream
WD_Specific_Liver	chr2	12718953	12719447	12	33.0625	494	-60.403	0.500536	0.253489	-0.247047	hypo	-0.355019	-0.139088	-4.97006	0.000298464	992	0.992	FALSE	0.00301549	0.528494	1	-0.0583789	0.00275566	1	0.0199727	0.646427	1	-0.0400643	0.265918	1	-0.0276673	0.708407	1	0.00124186	0.632867	1	TRIB2, MIR3125	2082, -17919	gene_body, upstream
WD_Specific_Liver	chr2	12733983	12734047	4	18.5	64	15.0744	0.517364	0.663988	0.146624	hyper	0.0615194	0.231761	3.71267	0.00250739	1000	1	FALSE	-0.00376317	0.168647	1	0.0130823	0.381967	1	-0.00918525	0.757189	1	0.0456675	0.0908456	1	-0.00710818	0.890028	1	-0.0027343	0.116233	1	MIR3125	-3319	upstream
WD_Specific_Liver	chr2	15765628	15767198	21	63.625	1570	94.9231	0.516911	0.726278	0.209367	hyper	0.0682911	0.350416	3.33564	0.00821035	761	0.761	FALSE	6.55025e-06	0.998648	1	0.0564648	0.00109949	1	-0.026147	0.465584	1	0.0087775	0.764506	1	-0.0260445	0.700415	1	-0.00160166	0.495069	1	LOC101926966, MYCNUT	74847, -153200	downstream, upstream
WD_Specific_Liver	chr2	16013831	16014056	12	37.8125	225	-41.2534	0.637703	0.46729	-0.170413	hypo	-0.309393	-0.0314805	-2.63116	0.0197664	1000	1	FALSE	0.0104018	0.0253391	1	-0.0199205	0.366734	1	0.0183792	0.718337	1	-0.0513793	0.235117	1	0.0254318	0.740938	1	0.00137073	0.604428	1	MYCNOS, GACAT3	-72108, -36370	upstream, upstream
WD_Specific_Liver	chr2	20093957	20094467	4	10.8125	510	14.7058	0.530654	0.677522	0.146868	hyper	0.0209067	0.272833	2.83927	0.0289488	1000	1	FALSE	-0.00542898	0.11409	1	0.0311531	0.0368517	1	0.0272519	0.457297	1	-0.0117068	0.693531	1	-0.00201909	0.969687	1	-0.0025303	0.167815	1	LAPTM4A, SDC1	-41929, 130966	upstream, downstream
WD_Specific_Liver	chr2	20222738	20222889	5	14.125	151	14.9357	0.459541	0.701788	0.242246	hyper	0.0546376	0.429856	2.98412	0.0177395	1000	1	FALSE	-0.00435394	0.380687	1	0.0463124	0.0299055	1	0.0320634	0.514721	1	0.0489864	0.253306	1	-0.08555	0.264154	1	-0.0041684	0.110455	1	LAPTM4A, SDC1	-170710, 2544	upstream, gene_body
WD_Specific_Liver	chr2	20539843	20540889	24	77.375	1046	100.706	0.546615	0.767823	0.221209	hyper	0.138369	0.304037	5.80422	7.70944e-05	699	0.699	FALSE	-0.00564649	0.136266	1	0.0578734	0.000334544	0.615227	0.032429	0.372734	1	0.0405961	0.190701	1	-0.0257964	0.689346	1	-0.00220063	0.3245	1	RHOB, HS1BP3-IT1	92773, 51659	downstream, downstream
WD_Specific_Liver	chr2	20667723	20668083	18	56.1875	360	76.3274	0.158842	0.382805	0.223963	hyper	0.119006	0.328947	4.58002	0.000437623	937	0.937	FALSE	-0.00299226	0.423947	1	0.0530257	0.00244603	1	0.0234328	0.510343	1	0.0587936	0.0497229	1	-0.00453091	0.945391	1	-0.002433	0.29262	1	GDF7, LDAH	1060, 155047	gene_body, downstream
WD_Specific_Liver	chr2	21044986	21045238	6	17.5625	252	14.4621	0.416455	0.655305	0.23885	hyper	0.0486094	0.429077	2.75976	0.0183968	1000	1	FALSE	-0.00654399	0.229227	1	0.0570153	0.0359913	1	-0.0128481	0.814959	1	0.0585096	0.21791	1	-0.10658	0.263964	1	-0.00155063	0.650353	1	APOB	-913	upstream
WD_Specific_Liver	chr2	23563598	23564955	26	75.1875	1357	-92.0916	0.881903	0.684357	-0.197546	hypo	-0.301083	-0.0940105	-4.09715	0.00111558	784	0.784	FALSE	0.00553493	0.0589567	1	-0.0499868	0.00127554	1	-0.0395858	0.171301	1	-0.0528329	0.050898	1	0.0745336	0.20156	1	0.00221135	0.287654	1	KLHL29, ATAD2B	178172, 362159	gene_body, downstream
WD_Specific_Liver	chr2	26401799	26402325	20	51.6875	526	-54.0266	0.282718	0.178306	-0.104412	hypo	-0.176319	-0.0325143	-3.51449	0.0116742	994	0.994	FALSE	0.00298328	0.156492	1	-0.0214104	0.0111247	1	-0.0255448	0.22414	1	-0.00672179	0.705044	1	0.0152445	0.620336	1	0.000948937	0.380138	1	DRC1	0	TSS
WD_Specific_Liver	chr2	27094440	27095232	23	74.6875	792	80.0536	0.474474	0.793024	0.31855	hyper	0.175572	0.461548	4.78881	0.000307459	906	0.906	FALSE	-0.00562577	0.243437	1	0.078567	0.000399884	0.735387	0.0414716	0.36383	1	0.0782836	0.0539384	1	-0.00962909	0.912956	1	-0.00144027	0.641281	1	KHK, CGREF1	7698, 23895	gene_body, downstream
WD_Specific_Liver	chr2	42925883	42927508	21	57	1625	87.9276	0.316125	0.501024	0.184899	hyper	0.0669281	0.302865	3.38502	0.0048625	840	0.84	FALSE	-0.00827368	0.0374477	1	0.0404606	0.0151964	1	0.053024	0.18379	1	0.0146379	0.661633	1	-0.05137	0.39488	1	-0.00335973	0.1045	1	HAAO, LOC102723854	-133272, 112035	upstream, downstream
WD_Specific_Liver	chr2	43155947	43156590	7	18.75	643	18.54	0.56982	0.720113	0.150293	hyper	0.0297027	0.270851	2.67756	0.0182488	1000	1	FALSE	-0.00112205	0.743701	1	0.0465853	0.00197219	1	0.0206809	0.525516	1	0.0402861	0.167101	1	0.0115691	0.838076	1	-0.00200376	0.316732	1	LOC102723854, LINC01126	-116404, -70620	upstream, upstream
WD_Specific_Liver	chr2	44061563	44061870	7	19.875	307	38.8598	0.370734	0.673749	0.303015	hyper	0.130099	0.475915	4.0417	0.0037338	1000	1	FALSE	-0.0100093	0.0922841	1	0.0449548	0.112286	1	-0.0569716	0.363931	1	0.0856761	0.109088	1	-0.0404009	0.682742	1	-0.00336317	0.328273	1	LRPPRC, PPM1B	-65558, -106932	upstream, upstream
WD_Specific_Liver	chr2	45860931	45861071	4	10.9375	140	-12.3939	0.644803	0.45462	-0.190183	hypo	-0.308299	-0.0720672	-3.46019	0.00393257	1000	1	FALSE	0.00621462	0.136959	1	-0.0276601	0.152996	1	-0.0261869	0.560796	1	-0.0326443	0.367017	1	0.0228745	0.730967	1	0.0039383	0.0833663	1	PRKCE, EPAS1	209028, -436330	gene_body, upstream
WD_Specific_Liver	chr2	54629976	54630134	5	18	158	11.6174	0.362053	0.517975	0.155921	hyper	0.0345479	0.277272	2.7592	0.015535	1000	1	FALSE	-0.00247156	0.459721	1	0.0276243	0.129494	1	0.0371967	0.283539	1	0.0583993	0.100302	1	-0.0320818	0.615086	1	-0.00343465	0.112134	1	RPL23AP32, EML6	100755, -94877	downstream, upstream
WD_Specific_Liver	chr2	54673397	54673706	7	21.0625	309	-26.326	0.560187	0.387188	-0.172999	hypo	-0.326373	-0.0196332	-2.43154	0.0298804	1000	1	FALSE	0.0045886	0.388429	1	-0.0507835	0.0243215	1	-0.0102016	0.83802	1	-0.0437604	0.321956	1	0.000839091	0.991848	1	0.00326354	0.246966	1	RPL23AP32, EML6	144176, -51305	downstream, upstream
WD_Specific_Liver	chr2	60560713	60560874	4	13.6875	161	9.13497	0.62419	0.779311	0.155122	hyper	0.0312916	0.278962	2.78892	0.0190538	1000	1	FALSE	0.0022613	0.508396	1	0.0240798	0.149218	1	-0.0147978	0.659829	1	0.0649243	0.0398763	1	0.0298973	0.611158	1	-0.00289845	0.144358	1	BCL11A, PAPOLG	-7215, -195355	upstream, upstream
WD_Specific_Liver	chr2	62456670	62456902	5	15.125	232	-19.636	0.480582	0.351827	-0.128755	hypo	-0.246937	-0.0105895	-2.46785	0.0358936	1000	1	FALSE	0.000783606	0.80965	1	-0.0321095	0.0420541	1	0.0315361	0.351843	1	-0.0167968	0.557708	1	0.0512918	0.358947	1	0.00110874	0.575025	1	MIR5192, TMEM17	250845, 49567	downstream, downstream
WD_Specific_Liver	chr2	71024063	71024425	11	30.125	362	-43.625	0.784935	0.645417	-0.139517	hypo	-0.23584	-0.0432403	-3.11887	0.00783645	1000	1	FALSE	0.00413365	0.168275	1	-0.021292	0.183194	1	0.0264852	0.335785	1	-0.0531254	0.0310357	1	-0.0964036	0.0856015	1	7.55164e-05	0.969104	1	OR7E91P	0	TSS
WD_Specific_Liver	chr2	71465587	71466149	16	50.8125	562	-52.0307	0.593633	0.447101	-0.146532	hypo	-0.270375	-0.0226522	-2.62239	0.0247652	999	0.999	FALSE	0.00600905	0.10005	1	-0.0415443	0.013032	1	0.00692131	0.842462	1	-0.0453086	0.113746	1	0.0795355	0.190458	1	0.00105752	0.623273	1	DYSF, CYP26B1	11965, 681713	gene_body, downstream
WD_Specific_Liver	chr2	72995625	72996430	10	28.25	805	30.1287	0.652025	0.845656	0.193631	hyper	0.0145221	0.372751	2.57592	0.0378709	1000	1	FALSE	-0.00516392	0.219116	1	0.0426855	0.0209618	1	0.0379208	0.380136	1	0.0413932	0.251753	1	0.0432173	0.516923	1	-0.00580135	0.00684728	1	EMX1, SFXN5	78151, 75406	downstream, gene_body
WD_Specific_Liver	chr2	73112240	73112435	16	40.9375	195	-69.4376	0.2565	0.0757935	-0.180707	hypo	-0.251336	-0.110044	-5.5786	0.000124437	973	0.973	FALSE	0.00123342	0.676893	1	-0.0413713	0.000764493	1	-0.0136377	0.635879	1	-0.0445821	0.0563731	1	-0.00229	0.962104	1	0.000736061	0.662827	1	RAB11FIP5	583	gene_body
WD_Specific_Liver	chr2	73268711	73268800	4	14.1875	89	14.9626	0.357616	0.579098	0.221483	hyper	0.122611	0.320396	4.81906	0.000298708	1000	1	FALSE	-0.00488262	0.194424	1	0.0446778	0.0102344	1	0.0455011	0.253994	1	0.0167911	0.616237	1	-0.101105	0.0982028	1	-0.00450815	0.0340946	1	FBXO41	830	gene_body
WD_Specific_Liver	chr2	73981394	73981934	18	45.3125	540	54.2189	0.177911	0.313401	0.135491	hyper	0.0503697	0.220637	3.4721	0.00468361	997	0.997	FALSE	-0.00291525	0.299019	1	0.0404201	0.0011636	1	0.0138639	0.645545	1	0.0208657	0.41321	1	-0.0712027	0.12173	1	-0.000933942	0.580586	1	DGUOK-AS1, TET3	0, -4469	TSS, upstream
WD_Specific_Liver	chr2	74003141	74003228	7	19.375	87	-23.8208	0.396345	0.234249	-0.162097	hypo	-0.251477	-0.0727233	-3.93013	0.00182026	1000	1	FALSE	0.00196071	0.544373	1	-0.0165678	0.276392	1	0.0140721	0.67827	1	-0.0493618	0.0805863	1	0.00620273	0.904892	1	0.000859301	0.639621	1	TET3, BOLA3-AS1	16738, -144752	gene_body, upstream
WD_Specific_Liver	chr2	74032718	74033255	6	17.5	537	-14.8384	0.852758	0.694997	-0.157762	hypo	-0.251586	-0.0639472	-3.65588	0.00318919	1000	1	FALSE	0.00336582	0.200734	1	-0.0482091	0.000698472	1	-0.00991421	0.718703	1	-0.0317139	0.199697	1	0.0661455	0.219315	1	0.00131458	0.500168	1	TET3, BOLA3-AS1	46315, -114725	gene_body, upstream
WD_Specific_Liver	chr2	74380006	74380571	8	24.125	565	-23.6627	0.788034	0.657709	-0.130325	hypo	-0.222808	-0.0378385	-3.03252	0.00926255	1000	1	FALSE	0.000529531	0.84639	1	-0.0249029	0.0830075	1	0.00157322	0.953512	1	-0.0409729	0.0830257	1	0.0172473	0.727523	1	0.00180578	0.30338	1	SLC4A5, DCTN1-AS1	-36599, -5146	upstream, upstream
WD_Specific_Liver	chr2	74555174	74555913	33	102.562	739	-154.968	0.467256	0.251036	-0.21622	hypo	-0.334494	-0.0979457	-3.94691	0.00165213	276	0.276	FALSE	0.00491532	0.178982	1	-0.0622568	0.000157789	0.290173	-0.0413251	0.202653	1	-0.0366682	0.182886	1	-0.0176645	0.788886	1	0.0026762	0.246226	1	LOXL3	-1210	upstream
WD_Specific_Liver	chr2	75492964	75493572	27	101.125	608	115.931	0.560401	0.742305	0.181903	hyper	0.0937848	0.270015	4.46194	0.000647882	544	0.544	FALSE	-0.00499379	0.172559	1	0.0365129	0.0145762	1	0.018941	0.602697	1	0.0203264	0.497149	1	-0.0278427	0.61169	1	-0.00138369	0.469034	1	TACR1, LOC101927884	-293445, -30495	upstream, upstream
WD_Specific_Liver	chr2	85601807	85601943	4	17.125	136	15.2403	0.240672	0.426104	0.185433	hyper	0.0663471	0.30452	3.34258	0.0048883	1000	1	FALSE	-0.0059486	0.146903	1	0.027279	0.15109	1	-0.0195005	0.651747	1	0.0341432	0.345808	1	0.0772855	0.242117	1	-0.00238593	0.297669	1	USP39, TMEM150A	-898, 756	upstream, gene_body
WD_Specific_Liver	chr2	85753281	85753571	18	53.0625	290	-109.316	0.612032	0.334963	-0.277069	hypo	-0.459667	-0.0944932	-3.28419	0.00604833	619	0.619	FALSE	0.00461102	0.457198	1	-0.07331	0.0064458	1	-0.067388	0.231621	1	-0.0664236	0.192443	1	0.117081	0.241066	1	0.00608782	0.0716832	1	ATOH8	-214	upstream
WD_Specific_Liver	chr2	88126224	88126342	6	40.75	118	16.4754	0.267886	0.536984	0.269098	hyper	0.0751558	0.463038	3.01731	0.0105298	1000	1	FALSE	-6.36287e-05	0.992038	1	0.103242	0.00010857	0.199659	0.0134776	0.79829	1	0.0450318	0.34042	1	-0.0621418	0.564558	1	-0.00169657	0.657458	1	MIR4780, FABP1	-43625, 1789	upstream, gene_body
WD_Specific_Liver	chr2	94212238	94212570	5	24	332	14.9763	0.735001	0.872392	0.137391	hyper	0.0661534	0.20868	4.58419	0.00270649	1000	1	FALSE	-0.00326403	0.170439	1	0.0304682	0.00218283	1	0.0224421	0.341959	1	0.0356982	0.0690392	1	0.0130018	0.729428	1	-0.00215601	0.0940231	1	LOC100133920	374613	downstream
WD_Specific_Liver	chr2	94212916	94213705	8	33.25	789	32.7878	0.604314	0.782825	0.17851	hyper	0.0907839	0.266209	4.36692	0.000652608	1000	1	FALSE	-0.00164793	0.566029	1	0.0452208	0.000659756	1	0.0385929	0.101519	1	0.0610421	0.00764404	1	0.00390909	0.940184	1	-0.00162455	0.37058	1	LOC100133920	373478	downstream
WD_Specific_Liver	chr2	96528455	96528696	6	17.3125	241	-23.6135	0.711175	0.504293	-0.206882	hypo	-0.340718	-0.0730483	-3.34947	0.0054192	1000	1	FALSE	0.00206671	0.623696	1	-0.0511665	0.0160645	1	-0.0019929	0.954693	1	-0.0599061	0.0697357	1	0.03634	0.64036	1	0.00193784	0.474854	1	NEURL3, LOC105373496	-20346, 3610	upstream, gene_body
WD_Specific_Liver	chr2	96537970	96539060	21	60.5625	1090	-76.2885	0.650771	0.458567	-0.192205	hypo	-0.293915	-0.0905116	-4.1024	0.00136671	937	0.937	FALSE	0.00185247	0.658326	1	-0.0508747	0.00431987	1	0.00758689	0.837636	1	-0.0592593	0.0711496	1	0.00706909	0.916045	1	0.00169299	0.469959	1	ARID5A, KANSL3	1252, 99319	gene_body, downstream
WD_Specific_Liver	chr2	96685295	96686293	19	65.9375	998	-51.3452	0.825489	0.677587	-0.147901	hypo	-0.235839	-0.0599473	-3.68953	0.00341478	998	0.998	FALSE	0.000815574	0.81341	1	-0.0411109	0.00175165	1	-0.0306601	0.238403	1	-0.01392	0.542309	1	-0.00867727	0.865869	1	0.00221153	0.202861	1	FER1L5, LMAN2L	42559, 53799	gene_body, downstream
WD_Specific_Liver	chr2	96839099	96839861	33	107.312	762	-105.375	0.701012	0.530008	-0.171005	hypo	-0.333121	-0.00891242	-2.29177	0.0402587	624	0.624	FALSE	0.00423578	0.425278	1	-0.0530079	0.0186004	1	0.0108754	0.761296	1	-0.0455114	0.173937	1	0.00416636	0.960349	1	0.00171496	0.550183	1	CNNM3, ANKRD23	22846, 4160	downstream, gene_body
WD_Specific_Liver	chr2	97673719	97674127	9	26.8125	408	-19.7324	0.914304	0.793002	-0.121301	hypo	-0.208339	-0.0343142	-3.1008	0.0110512	1000	1	FALSE	0.00205108	0.520766	1	-0.032882	0.0118024	1	-0.0102601	0.531275	1	-0.0191968	0.200206	1	0.01964	0.691725	1	0.00193453	0.243527	1	LINC01125, ZAP70	3977, -39440	gene_body, upstream
WD_Specific_Liver	chr2	98912126	98912829	15	46	703	-40.0871	0.718068	0.596745	-0.121322	hypo	-0.238493	-0.00415354	-2.26397	0.0435521	1000	1	FALSE	-0.000497998	0.885129	1	-0.0377032	0.0095845	1	-0.000299454	0.992996	1	-0.00181536	0.948226	1	-0.0308609	0.572516	1	0.000647537	0.731744	1	LOC101927070, KIAA1211L	-140228, 23392	upstream, gene_body
WD_Specific_Liver	chr2	100235412	100235853	8	21.3125	441	-18.943	0.835556	0.721286	-0.11427	hypo	-0.20683	-0.0217235	-2.65264	0.0191573	1000	1	FALSE	0.00442266	0.120945	1	-0.0170701	0.220352	1	-0.00366448	0.907195	1	-0.0465836	0.106179	1	0.00110636	0.981551	1	0.00272009	0.0950595	1	LINC01104, LONRF2	27159, 86880	gene_body, downstream
WD_Specific_Liver	chr2	102227752	102228013	6	14.1875	261	-22.2669	0.671686	0.472278	-0.199408	hypo	-0.334042	-0.0647851	-3.17775	0.00673166	1000	1	FALSE	0.000742357	0.847428	1	-0.0538419	0.00647361	1	-0.0218639	0.548653	1	-0.0782911	0.0287125	1	-0.00645273	0.930365	1	0.0017712	0.491886	1	IL1RL2, IL1RL1	40780, -83488	gene_body, upstream
WD_Specific_Liver	chr2	102801978	102802296	7	20.625	318	35.9174	0.487264	0.736267	0.249003	hyper	0.110152	0.387835	3.85647	0.00182937	1000	1	FALSE	-0.00484907	0.28578	1	0.0696614	0.000554821	1	0.028494	0.47875	1	0.0658121	0.0669887	1	0.00418909	0.957851	1	-0.00239512	0.387173	1	MFSD9, LOC105373518	-65090, 93426	upstream, downstream
WD_Specific_Liver	chr2	106282360	106282584	6	14.5625	224	-17.3708	0.845777	0.712786	-0.132992	hypo	-0.190388	-0.0755791	-5.13409	0.000388269	1000	1	FALSE	0.00200113	0.406576	1	-0.029535	0.00599393	1	-0.0186005	0.41241	1	-0.0291904	0.167415	1	0.0103373	0.795823	1	0.00197368	0.150691	1	UXS1, PLGLA	-88021, -99529	upstream, upstream
WD_Specific_Liver	chr2	109005559	109006047	11	39.4375	488	51.4129	0.671471	0.851653	0.180183	hyper	0.0286913	0.331622	2.88305	0.0267191	999	0.999	FALSE	-0.00514829	0.147549	1	0.0352839	0.0212183	1	0.0367923	0.307573	1	0.06458	0.023445	1	-0.0252864	0.655054	1	-0.00132626	0.494839	1	EDAR, SH3RF3	-16187, -123493	upstream, upstream
WD_Specific_Liver	chr2	109022260	109022394	5	13.9375	134	20.7853	0.660542	0.822769	0.162227	hyper	0.00544392	0.319049	2.35995	0.0440375	1000	1	FALSE	-0.00925008	0.00567775	1	0.0322144	0.0686606	1	0.0159743	0.660451	1	0.0531032	0.0944854	1	-0.0136527	0.828489	1	-0.00224955	0.299758	1	EDAR, SH3RF3	-32888, -107146	upstream, upstream
WD_Specific_Liver	chr2	109448841	109449628	15	54.8125	787	63.3825	0.538391	0.777584	0.239193	hyper	0.0675819	0.410831	3.39403	0.0141567	986	0.986	FALSE	-0.00995632	0.0164356	1	0.0406506	0.0354205	1	0.0470645	0.301271	1	0.0725361	0.0512	1	-0.0234864	0.735259	1	-0.000652558	0.788861	1	MIR4266, SOWAHC	-135216, -164705	upstream, upstream
WD_Specific_Liver	chr2	110101547	110102191	7	16.5625	644	-22.7333	0.638384	0.461693	-0.176691	hypo	-0.309863	-0.0434501	-2.87816	0.0134407	1000	1	FALSE	0.00423718	0.347272	1	-0.0379883	0.0794966	1	-0.0252967	0.552816	1	-0.0650157	0.105048	1	-0.00612455	0.937173	1	0.00315582	0.231035	1	MIR4436B1, MALL	-15024, 14375	upstream, gene_body
WD_Specific_Liver	chr2	113978411	113978583	6	19.6875	172	-22.6046	0.829243	0.666851	-0.162392	hypo	-0.255696	-0.0691239	-3.77398	0.00244973	1000	1	FALSE	0.00293007	0.37174	1	-0.0472015	0.00128728	1	0.00162896	0.942694	1	-0.0157304	0.393738	1	-0.0171727	0.764034	1	0.000840405	0.672865	1	LINC01191	-985	upstream
WD_Specific_Liver	chr2	120442996	120443428	16	44.375	432	-52.6113	0.390026	0.231159	-0.158867	hypo	-0.247859	-0.0698748	-3.8294	0.00184572	999	0.999	FALSE	0.000832849	0.812443	1	-0.041083	0.00881184	1	-0.0125727	0.714083	1	-0.0214457	0.464452	1	0.0230209	0.692473	1	0.00297328	0.133569	1	INHBB, LINC01101	96854, 22921	downstream, downstream
WD_Specific_Liver	chr2	120473774	120474540	10	30.5625	766	31.1838	0.430569	0.595713	0.165144	hyper	0.0294253	0.300841	2.65338	0.0211584	1000	1	FALSE	-0.00361273	0.342589	1	0.0599112	0.00128734	1	0.0225683	0.572318	1	0.03044	0.390692	1	-0.0677027	0.331468	1	-0.00238237	0.34094	1	LINC01101, GLI2	-7425, -322750	upstream, upstream
WD_Specific_Liver	chr2	120488631	120489738	9	23.375	1107	28.2496	0.625179	0.753341	0.128162	hyper	0.0304368	0.22595	2.98429	0.0160024	1000	1	FALSE	-0.00342964	0.218277	1	0.0179994	0.176423	1	0.0330678	0.22915	1	0.0233679	0.338352	1	-0.0571873	0.209945	1	-0.00373945	0.0124068	1	LINC01101, GLI2	-22282, -307552	upstream, upstream
WD_Specific_Liver	chr2	120499863	120500604	11	34.9375	741	31.7919	0.603383	0.755699	0.152315	hyper	0.0625645	0.242069	3.80194	0.00372899	1000	1	FALSE	-0.00737258	0.00535812	1	0.0245293	0.0777276	1	-0.0172279	0.556182	1	0.05679	0.0198613	1	0.00931273	0.849827	1	-0.0010133	0.555102	1	LINC01101, GLI2	-33514, -296686	upstream, upstream
WD_Specific_Liver	chr2	120587573	120587901	9	29.9375	328	-36.7788	0.389567	0.206524	-0.183043	hypo	-0.265595	-0.100552	-4.76385	0.000312991	1000	1	FALSE	0.00366855	0.346819	1	-0.0422021	0.0111784	1	0.000210383	0.99588	1	-0.0270204	0.437748	1	0.00253091	0.967329	1	0.00143243	0.503608	1	LINC01101, GLI2	-121224, -209389	upstream, upstream
WD_Specific_Liver	chr2	120887209	120887649	7	24.25	440	28.1492	0.540453	0.713266	0.172813	hyper	0.0571539	0.288433	3.2486	0.00681123	1000	1	FALSE	-0.00452455	0.210223	1	0.0376865	0.0136635	1	0.032129	0.325456	1	0.0508093	0.0684836	1	-0.0575682	0.306028	1	-0.00249457	0.195405	1	GLI2, TFCP2L1	89919, 397553	gene_body, downstream
WD_Specific_Liver	chr2	121418442	121418839	14	39.75	397	67.5648	0.535954	0.793669	0.257715	hyper	0.118451	0.396976	3.99556	0.0015084	976	0.976	FALSE	-0.00656902	0.194348	1	0.0821753	0.000182292	0.335234	-0.0177825	0.707721	1	0.0499082	0.192922	1	0.00446182	0.959938	1	0.000113217	0.971071	1	TFCP2L1, RNU4ATAC	-133240, -112040	upstream, upstream
WD_Specific_Liver	chr2	127054102	127054417	13	38.25	315	41.2082	0.571401	0.738101	0.166701	hyper	0.00301449	0.330406	2.28338	0.0466656	1000	1	FALSE	-0.00177295	0.64003	1	0.0394391	0.0388557	1	-0.0241443	0.545159	1	0.0785871	0.0196242	1	0.0621964	0.348363	1	0.000111242	0.963105	1	LOC101929926, BIN1	155217, 52910	downstream, gene_body
WD_Specific_Liver	chr2	127060372	127061339	28	93.3125	967	165.932	0.516589	0.82952	0.312931	hyper	0.174968	0.450945	4.87182	0.000258597	220	0.22	FALSE	-0.0083644	0.142071	1	0.0825275	0.000681717	1	0.0446377	0.414972	1	0.0532714	0.257825	1	-0.0165536	0.862514	1	-0.00301329	0.363557	1	LOC101929926, BIN1	161487, 45988	downstream, gene_body
WD_Specific_Liver	chr2	127087517	127087867	12	39.9375	350	-31.9361	0.755264	0.573645	-0.181619	hypo	-0.325909	-0.0373442	-2.70085	0.0172724	1000	1	FALSE	0.00186206	0.655631	1	-0.0424092	0.0321307	1	-0.0175617	0.660893	1	-0.050295	0.181895	1	0.0777364	0.274692	1	0.00374261	0.122707	1	LOC101929926, BIN1	188632, 19460	downstream, gene_body
WD_Specific_Liver	chr2	127422912	127423805	46	148.688	893	-185.497	0.653839	0.419151	-0.234687	hypo	-0.415957	-0.0534429	-2.84619	0.0157503	138	0.138	FALSE	0.00414255	0.496115	1	-0.0818926	0.00114027	1	-0.0125268	0.789071	1	-0.0429168	0.284303	1	0.0480427	0.621483	1	0.00217931	0.523421	1	MIR4783	0	TSS
WD_Specific_Liver	chr2	131491148	131491673	12	32.75	525	-54.4378	0.742866	0.532667	-0.2102	hypo	-0.356212	-0.0642217	-3.09157	0.00805538	998	0.998	FALSE	0.00105289	0.8158	1	-0.0564464	0.00695263	1	-0.0415011	0.318603	1	-0.0193421	0.590646	1	0.0682355	0.369568	1	0.00428626	0.104932	1	LOC150776, MIR4784, MZT2A	-1139, 0, 818	upstream, TSS, gene_body
WD_Specific_Liver	chr2	131646567	131647312	31	94.5625	745	79.0136	0.206676	0.366135	0.159459	hyper	0.0778211	0.241126	4.20797	0.000967569	831	0.831	FALSE	-0.00479992	0.106462	1	0.0303291	0.0374271	1	-0.0158667	0.628066	1	0.0223886	0.393606	1	-0.0226418	0.661307	1	0.000647657	0.724005	1	LINC01087, C2orf27A	9543, -75178	gene_body, upstream
WD_Specific_Liver	chr2	132645789	132646359	11	29.25	570	-34.5345	0.885267	0.757492	-0.127775	hypo	-0.227123	-0.0284836	-2.76473	0.0154109	1000	1	FALSE	0.00409301	0.194249	1	-0.014839	0.313287	1	0.018629	0.576244	1	-0.0139411	0.610905	1	0.0467518	0.347243	1	0.000918503	0.603626	1	GPR39, LYPD1	229216, 25220	gene_body, gene_body
WD_Specific_Liver	chr2	134457566	134458299	12	37.5	733	39.5311	0.592971	0.731989	0.139018	hyper	0.000737741	0.277282	2.25807	0.0490133	1000	1	FALSE	-0.00474055	0.144521	1	0.015051	0.346827	1	0.00410273	0.900762	1	0.0596986	0.0306275	1	-0.00915364	0.868278	1	-0.00204517	0.280966	1	MGAT5, TMEM163	203308, 260702	downstream, gene_body
WD_Specific_Liver	chr2	148255844	148256962	10	33.3125	1118	37.3059	0.698664	0.841716	0.143053	hyper	0.0891605	0.196999	5.92152	0.000153416	1000	1	FALSE	-0.00227084	0.364464	1	0.0304005	0.00169809	1	0.00851967	0.711999	1	0.036785	0.0420077	1	0.0200091	0.583479	1	-0.000389393	0.76595	1	ORC4, EPC2	-234240, -388028	upstream, upstream
WD_Specific_Liver	chr2	216810428	216811192	10	24.125	764	62.383	0.572642	0.823095	0.250453	hyper	0.163995	0.336939	6.31496	3.96178e-05	990	0.99	FALSE	-0.0065497	0.100009	1	0.0495072	0.00252601	1	0.0584787	0.126366	1	0.0457839	0.177846	1	0.00440273	0.944797	1	-0.00365938	0.082831	1	IGFBP5, TNP1	-114879, 48867	upstream, downstream
WD_Specific_Liver	chr2	218033471	218033991	22	76.6875	520	74.2538	0.403726	0.534391	0.130665	hyper	0.0488741	0.212473	3.51199	0.00479871	942	0.942	FALSE	-0.00307671	0.26589	1	0.024275	0.0526436	1	0.0213672	0.399799	1	0.0197225	0.367912	1	0.0137891	0.757496	1	-0.00167971	0.27617	1	RUFY4	-942	upstream
WD_Specific_Liver	chr2	218402170	218402486	10	25	316	36.1232	0.510292	0.6893	0.179008	hyper	0.0258118	0.332275	2.61923	0.0265104	1000	1	FALSE	-0.00375399	0.311015	1	0.0400749	0.0253394	1	0.0227694	0.517365	1	0.0750246	0.017767	1	0.0114991	0.860217	1	-0.00460953	0.0314911	1	MIR26B	-159	upstream
WD_Specific_Liver	chr2	219252670	219253154	16	46.3125	484	-108.212	0.615272	0.26537	-0.349902	hypo	-0.502677	-0.197116	-4.91202	0.000229185	627	0.627	FALSE	0.00728605	0.202009	1	-0.0849951	0.00075076	1	-0.0419339	0.428449	1	-0.0919671	0.0481641	1	0.00101727	0.99183	1	0.00270952	0.431502	1	TUBA4B	-88	upstream
WD_Specific_Liver	chr2	219289723	219290271	8	23.5625	548	-20.5502	0.794138	0.668418	-0.12572	hypo	-0.225095	-0.0263115	-2.71347	0.0168497	1000	1	FALSE	0.000373912	0.912677	1	-0.0293867	0.0463955	1	0.0172317	0.571501	1	0.0158168	0.520143	1	-0.0117409	0.823253	1	0.00240104	0.184107	1	DNAJB2, MIR153-1	10406, 3929	downstream, downstream
WD_Specific_Liver	chr2	219447996	219448459	31	89.625	463	80.3189	0.25517	0.427114	0.171944	hyper	0.0449847	0.298942	2.91673	0.0116939	827	0.827	FALSE	-0.000778464	0.794833	1	0.0420086	0.0215505	1	-0.0194792	0.525729	1	0.0574246	0.0497835	1	-0.0218891	0.740008	1	-0.00214617	0.351968	1	SPEG, LOC100996693	13019, -47895	gene_body, upstream
WD_Specific_Liver	chr2	219636657	219636851	10	33.625	194	22.7439	0.74588	0.869964	0.124084	hyper	0.0490039	0.199216	3.72133	0.00451771	1000	1	FALSE	-0.00284892	0.29643	1	0.0347726	0.00203938	1	-0.00457923	0.865415	1	0.0224282	0.328167	1	-0.00549818	0.898484	1	-0.000929635	0.538177	1	SLC4A3, MIR4268	9088, 269714	gene_body, downstream
WD_Specific_Liver	chr2	226795320	226796785	35	113	1465	87.2724	0.302273	0.541861	0.239588	hyper	0.126557	0.352609	4.54782	0.000459488	726	0.726	FALSE	-0.00327996	0.45268	1	0.0649517	0.00016744	0.307922	0.0282727	0.494847	1	0.0472429	0.176076	1	-0.0449409	0.512959	1	-0.00132064	0.589653	1	MIR5702, IRS1	-136527, 2005	upstream, gene_body
WD_Specific_Liver	chr2	232551523	232551976	7	20.0625	453	-36.4522	0.834351	0.641486	-0.192865	hypo	-0.263827	-0.121913	-6.39146	0.000329564	1000	1	FALSE	0.00422048	0.131443	1	-0.0255915	0.0408547	1	-0.0357443	0.206123	1	-0.049765	0.030826	1	-0.0111564	0.8004	1	0.00208593	0.174444	1	EIF4E2, MIR5001, TIGD1	937, -950, -933	gene_body, upstream, upstream
WD_Specific_Liver	chr2	233760476	233761181	8	23.625	705	23.3475	0.598665	0.759833	0.161168	hyper	0.06978	0.252547	3.81406	0.00218741	1000	1	FALSE	-0.00294179	0.374142	1	0.0539979	0.000181127	0.333092	0.00361913	0.897304	1	0.0262386	0.309745	1	-0.0255818	0.660994	1	-0.00222485	0.270123	1	UGT1A1	204	gene_body
WD_Specific_Liver	chr2	233821825	233823202	25	72.25	1377	110.274	0.63631	0.827855	0.191546	hyper	0.0772147	0.305865	3.89864	0.00502462	613	0.613	FALSE	-0.00537699	0.097377	1	0.0448808	0.000461256	0.848251	0.060429	0.0404887	1	0.0370275	0.14538	1	-0.0555891	0.281622	1	-0.00154182	0.382686	1	MROH2A, HJURP	46147, 31364	gene_body, downstream
WD_Specific_Liver	chr2	234998151	234999193	22	67.4375	1042	94.6854	0.403001	0.63841	0.235409	hyper	0.1206	0.350233	4.42514	0.000669493	762	0.762	FALSE	-0.00440691	0.188986	1	0.0518655	0.00440055	1	0.0404492	0.218387	1	0.0637782	0.0429985	1	-0.0395955	0.566793	1	-0.00377446	0.104656	1	SH3BP4, AGAP1	46168, -494895	gene_body, upstream
WD_Specific_Liver	chr2	237012720	237013085	9	23.125	365	-23.5524	0.797337	0.67592	-0.121417	hypo	-0.205397	-0.0374292	-3.10512	0.00787318	1000	1	FALSE	0.00270218	0.230729	1	-0.0239707	0.0692721	1	0.0116115	0.516329	1	-0.0413139	0.0230114	1	0.00853818	0.856233	1	0.0015619	0.335178	1	ACKR3, LOC93463	442984, 43082	downstream, downstream
WD_Specific_Liver	chr2	237600629	237600740	6	20.8125	111	16.9644	0.551558	0.714425	0.162867	hyper	0.0182799	0.30746	2.49562	0.0307805	1000	1	FALSE	-0.00722469	0.0856651	1	0.0229051	0.208518	1	0.0136273	0.733283	1	0.00623393	0.846517	1	-0.00859727	0.8941	1	-0.000153408	0.944759	1	RAB17, LRRFIP1	-9503, -26840	upstream, upstream
WD_Specific_Liver	chr2	237673233	237674312	25	91.1875	1079	-67.8672	0.720605	0.559464	-0.161141	hypo	-0.276172	-0.0461078	-3.0781	0.0103521	952	0.952	FALSE	0.00283623	0.532334	1	-0.0229103	0.218998	1	0.0186295	0.692366	1	-0.0206675	0.596475	1	-0.0229445	0.715862	1	0.00174177	0.437927	1	LRRFIP1, RBM44	45653, -124432	gene_body, upstream
WD_Specific_Liver	chr2	238278359	238278906	10	37.5625	547	25.8345	0.714527	0.876954	0.162426	hyper	0.0513513	0.273462	3.45161	0.0105159	1000	1	FALSE	-0.00731288	0.040526	1	0.0430465	0.0049307	1	-0.035447	0.350991	1	0.0495532	0.100799	1	0.0133791	0.813244	1	-0.000465004	0.817856	1	HES6, PER2	-38235, 9660	upstream, gene_body
WD_Specific_Liver	chr2	238286713	238287243	7	18.5625	530	24.246	0.330383	0.5319	0.201517	hyper	0.0594683	0.343545	3.04305	0.00877842	1000	1	FALSE	-0.00336543	0.470923	1	0.0452889	0.026913	1	0.0104814	0.802938	1	0.0388607	0.256793	1	0.0193891	0.788822	1	-0.00180991	0.483315	1	HES6, PER2	-46589, 1323	upstream, gene_body
WD_Specific_Liver	chr2	238289678	238289992	10	28.375	314	-74.9195	0.729909	0.444073	-0.285836	hypo	-0.451694	-0.119999	-3.71852	0.00252322	946	0.946	FALSE	0.000642837	0.911055	1	-0.08745	0.0002248	0.413408	-0.0232913	0.592384	1	-0.0212275	0.556131	1	0.0352691	0.708381	1	0.00256681	0.44047	1	PER2	-1112	upstream
WD_Specific_Liver	chr2	238403713	238403926	8	29.375	213	32.8432	0.73489	0.898065	0.163175	hyper	0.0734212	0.252952	4.10833	0.00260703	1000	1	FALSE	-0.00258046	0.398203	1	0.0435033	0.000415494	0.764093	0.0107126	0.714731	1	0.0260554	0.27826	1	-0.0270164	0.585516	1	-0.000719599	0.674977	1	TRAF3IP1, ASB1	83170, -23058	downstream, upstream
WD_Specific_Liver	chr2	238846456	238846769	16	43.375	313	40.8678	0.193607	0.343997	0.15039	hyper	0.03281	0.267977	2.75856	0.0160633	1000	1	FALSE	-0.00111964	0.73425	1	0.00944281	0.567852	1	-0.0183978	0.560083	1	0.0655432	0.0168063	1	0.0236709	0.678539	1	-0.00174018	0.373404	1	TWIST2	-1262	upstream
WD_Specific_Liver	chr2	239264369	239264861	9	22.375	492	-38.2015	0.845493	0.620792	-0.224701	hypo	-0.310106	-0.139281	-5.68893	7.7125e-05	1000	1	FALSE	0.00358656	0.283154	1	-0.0523213	0.000686218	1	-0.0533322	0.0369539	1	-0.0424568	0.0793487	1	0.0584409	0.330176	1	0.00315636	0.125659	1	MGC16025, MIR4269	-68912, -40600	upstream, upstream
WD_Specific_Liver	chr2	239329791	239330849	17	45.9375	1058	103.43	0.449567	0.731585	0.282018	hyper	0.160124	0.403936	4.96262	0.000209332	674	0.674	FALSE	-0.00544376	0.171915	1	0.0696534	0.000316997	0.582957	0.0304153	0.322873	1	0.0737529	0.00721411	1	-0.0416073	0.58976	1	-0.00298553	0.263662	1	MIR4269, MIR2467	24330, 20955	downstream, downstream
WD_Specific_Liver	chr2	239369731	239370230	12	41.9375	499	-30.031	0.851278	0.722924	-0.128354	hypo	-0.233408	-0.0233516	-2.67825	0.0208617	1000	1	FALSE	0.00219558	0.392117	1	-0.0310271	0.0458695	1	-0.00416503	0.879465	1	-0.0220829	0.343057	1	0.0895218	0.0889371	1	0.000988092	0.611157	1	MIR2467, LOC101928111	-17927, -31205	upstream, upstream
WD_Specific_Liver	chr2	239945127	239945544	24	82.0625	417	-70.1094	0.687818	0.520629	-0.167189	hypo	-0.32773	-0.00662317	-2.27954	0.0425883	955	0.955	FALSE	0.00665727	0.118349	1	-0.0333569	0.137069	1	0.0340328	0.434186	1	-0.0830286	0.045011	1	-0.00153455	0.984488	1	0.00167817	0.53971	1	MIR4786	-2033	upstream
WD_Specific_Liver	chr2	240258984	240260177	10	27	1193	-33.0057	0.854691	0.715211	-0.139479	hypo	-0.213904	-0.0650424	-4.03375	0.00132451	1000	1	FALSE	0.000663997	0.800289	1	-0.0442038	3.54332e-06	0.00651617	-0.0457366	0.0771401	1	-0.00169643	0.93881	1	0.0637182	0.111028	1	0.00105126	0.47335	1	OTOS, GPC1	-118328, -175520	upstream, upstream
WD_Specific_Liver	chr2	240565339	240566034	17	60.6875	695	-72.9197	0.631828	0.386343	-0.245485	hypo	-0.399567	-0.0913466	-3.43136	0.0043046	953	0.953	FALSE	0.0051563	0.331539	1	-0.0539003	0.0179023	1	-0.00863934	0.872408	1	-0.0720975	0.10432	1	0.00732636	0.929816	1	0.00184119	0.525762	1	ANKMY1, RNPEPL1	-4229, -2552	upstream, upstream
WD_Specific_Liver	chr2	240589438	240589732	6	19.1875	294	18.0948	0.7471	0.887164	0.140064	hyper	0.0781396	0.202	4.9882	0.0004311	1000	1	FALSE	-0.0026183	0.179534	1	0.0261528	0.00608652	1	0.0289628	0.158124	1	0.043815	0.0110044	1	-0.00169182	0.962625	1	-0.00192344	0.11207	1	CAPN10-AS1	-3122	upstream
WD_Specific_Liver	chr2	240596308	240596715	18	71.9375	407	83.1417	0.613474	0.828959	0.215485	hyper	0.105424	0.325596	4.19911	0.000893848	886	0.886	FALSE	-0.00646649	0.0803379	1	0.056868	0.000380059	0.698929	0.0630284	0.0765175	1	0.0556721	0.0746856	1	-0.0468273	0.45692	1	-0.00360573	0.0944297	1	CAPN10-AS1, GPR35	-9992, -8692	upstream, upstream
WD_Specific_Liver	chr2	240641174	240641337	9	24.875	163	21.1266	0.434303	0.546863	0.112561	hyper	0.00136482	0.223702	2.18914	0.0476332	1000	1	FALSE	-0.00108184	0.787565	1	0.0267219	0.0849562	1	-0.0149317	0.631886	1	0.00767821	0.760268	1	0.0766509	0.16594	1	-0.00137861	0.469815	1	GPR35, AQP12B	35767, 41563	downstream, downstream
WD_Specific_Liver	chr2	240984227	240984357	9	43.4375	130	26.7847	0.213518	0.447589	0.234072	hyper	0.117754	0.350379	4.35988	0.000822864	1000	1	FALSE	-0.0054685	0.266577	1	0.0506813	0.0114204	1	0.0224645	0.579722	1	0.0573621	0.0754336	1	-0.00840636	0.91046	1	-0.00300104	0.238494	1	LOC200772, SNED1	-16776, -14480	upstream, upstream
WD_Specific_Liver	chr2	240996851	240997364	10	34.0625	513	68.264	0.311322	0.629891	0.318568	hyper	0.21845	0.41873	6.89882	1.31426e-05	975	0.975	FALSE	-0.00503865	0.276328	1	0.0709388	0.000692431	1	0.0447896	0.313992	1	0.0792814	0.0533163	1	-0.0503855	0.537031	1	-0.00344333	0.223419	1	SNED1	-1473	upstream
WD_Specific_Liver	chr2	241546808	241547373	6	14.75	565	-17.0713	0.745537	0.588662	-0.156875	hypo	-0.256318	-0.0573752	-3.38755	0.00452001	1000	1	FALSE	0.000847323	0.816244	1	-0.0412221	0.0152995	1	0.019653	0.603771	1	-0.0417539	0.182358	1	0.0414382	0.494011	1	0.00084908	0.697141	1	STK25, BOK	-37236, -11357	upstream, upstream
WD_Specific_Liver	chr2	241769943	241770934	21	67.375	991	120.473	0.406945	0.666793	0.259848	hyper	0.155852	0.363861	5.3656	0.000104325	507	0.507	FALSE	-0.00593356	0.155948	1	0.0614688	0.000902362	1	0.00725574	0.851823	1	0.0679843	0.0442907	1	-0.0405827	0.574618	1	-0.00239073	0.340672	1	D2HGDH, GAL3ST2	35365, -5890	downstream, upstream
WD_Specific_Liver	chr20	438655	439149	9	29.75	494	-28.6252	0.744596	0.58163	-0.162966	hypo	-0.323518	-0.00236891	-2.20492	0.0471882	1000	1	FALSE	0.00308664	0.484039	1	-0.0591548	0.00459013	1	-0.00768743	0.863772	1	-0.0516246	0.204009	1	-0.00702818	0.928351	1	0.00218634	0.424049	1	RBCK1, TBC1D20	30606, 23404	downstream, gene_body
WD_Specific_Liver	chr20	611246	611614	8	26	368	-26.5501	0.518021	0.39592	-0.122101	hypo	-0.20139	-0.0427836	-3.32519	0.00546218	1000	1	FALSE	0.0021573	0.464582	1	-0.00385707	0.779084	1	-0.00224426	0.943012	1	-0.0220439	0.408039	1	-0.000840909	0.98578	1	0.00416166	0.00482419	1	TCF15	-980	upstream
WD_Specific_Liver	chr20	1467835	1468408	9	25.875	573	-48.6889	0.80156	0.574654	-0.226905	hypo	-0.314082	-0.139738	-5.65299	9.53591e-05	992	0.992	FALSE	0.00519587	0.225345	1	-0.0586189	0.00160211	1	0.0160311	0.634843	1	-0.0416279	0.158677	1	-0.0138127	0.850176	1	0.00250997	0.3116	1	NSFL1C	-143	upstream
WD_Specific_Liver	chr20	1947202	1947923	17	52.4375	721	-52.5309	0.624872	0.435121	-0.189751	hypo	-0.316536	-0.0629568	-3.28905	0.00710691	974	0.974	FALSE	0.00132634	0.775665	1	-0.0569298	0.00165605	1	-0.0169262	0.687337	1	0.00625464	0.853817	1	0.0415827	0.552896	1	0.00223438	0.355895	1	LOC727993	0	TSS
WD_Specific_Liver	chr20	3083435	3083779	10	25.1875	344	-32.3222	0.529255	0.376221	-0.153034	hypo	-0.248608	-0.0574515	-3.44238	0.00409934	1000	1	FALSE	0.00510617	0.108822	1	-0.047105	0.000488179	0.897761	-0.050724	0.129531	1	-0.00306107	0.914352	1	0.0540091	0.29441	1	0.00221715	0.228808	1	OXT, AVP	11816, 945	downstream, gene_body
WD_Specific_Liver	chr20	3406733	3406907	7	19.375	174	-35.3063	0.506277	0.285729	-0.220549	hypo	-0.368715	-0.072358	-3.20336	0.00664016	1000	1	FALSE	0.00162894	0.725479	1	-0.0579265	0.0131553	1	0.0208973	0.537093	1	-0.0821814	0.018413	1	-0.0456718	0.595018	1	0.00227074	0.447836	1	C20orf194	755	gene_body
WD_Specific_Liver	chr20	3749678	3749746	10	37.375	68	25.437	0.407307	0.569998	0.162691	hyper	0.0372531	0.288114	2.78237	0.0147053	1000	1	FALSE	-0.00271161	0.484816	1	0.054831	0.000795403	1	0.00614426	0.879484	1	0.00950036	0.771189	1	-0.0650282	0.297099	1	-0.000392527	0.861356	1	HSPA12B, C20orf27	17009, 18642	gene_body, downstream
WD_Specific_Liver	chr20	4161941	4162192	10	27.125	251	-22.6839	0.732418	0.561457	-0.170962	hypo	-0.313996	-0.0279176	-2.57946	0.022736	1000	1	FALSE	0.00599893	0.160408	1	-0.0474868	0.0108249	1	-0.0346858	0.350171	1	-0.0541011	0.103521	1	-0.00209545	0.975862	1	0.0017895	0.455423	1	SMOX, LINC01433	13163, -30897	gene_body, upstream
WD_Specific_Liver	chr20	4720938	4721893	13	32.1875	955	38.2926	0.34962	0.503889	0.154269	hyper	0.093384	0.215163	5.43554	8.86431e-05	1000	1	FALSE	-0.00337422	0.176698	1	0.0222899	0.0730517	1	-0.00486721	0.858255	1	0.05449	0.025065	1	0.0129264	0.773633	1	-0.00180472	0.233744	1	PRND	0	TSS
WD_Specific_Liver	chr20	10670812	10671093	6	18.9375	281	-18.6059	0.741963	0.52055	-0.221413	hypo	-0.352858	-0.0900289	-3.62491	0.00288944	1000	1	FALSE	0.000965692	0.832692	1	-0.0706865	0.00032541	0.598429	-0.0115175	0.75086	1	-0.06259	0.0563357	1	-0.00439364	0.95579	1	0.00231918	0.3962	1	MIR6870, JAG1	-21117, 2953	upstream, gene_body
WD_Specific_Liver	chr20	13307592	13307751	5	16.25	159	18.0688	0.680525	0.839544	0.159019	hyper	0.0559624	0.262064	3.50657	0.00696505	1000	1	FALSE	0.000290138	0.928825	1	0.0300396	0.0425552	1	-0.0321361	0.271635	1	0.0640625	0.0123349	1	0.0681118	0.186452	1	0.000596381	0.748408	1	ISM1-AS1, TASP1	-67905, 331185	upstream, downstream
WD_Specific_Liver	chr20	13692839	13693259	5	12.125	420	19.9611	0.654159	0.80805	0.153891	hyper	0.0382266	0.269553	2.96447	0.0141768	1000	1	FALSE	-0.00155804	0.629848	1	0.0356229	0.015511	1	0.021494	0.448169	1	0.0426304	0.100279	1	0.0448373	0.3953	1	-0.00157762	0.399999	1	TASP1, NDUFAF5	-53903, -91766	upstream, upstream
WD_Specific_Liver	chr20	19889465	19889900	13	37.1875	435	-54.5374	0.741988	0.520122	-0.221865	hypo	-0.367907	-0.0758201	-3.26304	0.00576474	968	0.968	FALSE	-0.000615977	0.900977	1	-0.0574376	0.00524161	1	-0.036077	0.366064	1	-0.0682593	0.0509421	1	-0.00271818	0.972036	1	0.00179762	0.504767	1	RIN2, NAA20	2945, -127389	gene_body, upstream
WD_Specific_Liver	chr20	22430307	22431025	10	34.5	718	27.5983	0.495107	0.61789	0.122782	hyper	0.0419107	0.203656	3.28332	0.00600721	1000	1	FALSE	-0.00280372	0.290511	1	0.0182587	0.145355	1	-0.00164699	0.95382	1	0.0171357	0.463354	1	-0.0509255	0.228019	1	-3.74454e-05	0.980543	1	LOC284788, LINC00261	-9664, 147617	upstream, downstream
WD_Specific_Liver	chr20	22586114	22586533	19	64.9375	419	-59.8783	0.541705	0.377683	-0.164022	hypo	-0.296327	-0.0316799	-2.65876	0.0187307	942	0.942	FALSE	0.00122482	0.760065	1	-0.0496651	0.00285681	1	-0.0600486	0.0981179	1	-0.0290157	0.386276	1	0.0969045	0.119691	1	0.00362286	0.0906516	1	FOXA2	-651	upstream
WD_Specific_Liver	chr20	25044971	25045520	11	37.875	549	43.2435	0.366938	0.534584	0.167646	hyper	0.0128	0.32244	2.34108	0.0359742	999	0.999	FALSE	-0.00181086	0.642785	1	0.0428544	0.0242671	1	0.0250661	0.488204	1	0.0676107	0.0540856	1	0.0106264	0.877008	1	-0.00279681	0.239256	1	APMAP, ACSS1	-52182, 12662	upstream, gene_body
WD_Specific_Liver	chr20	25226913	25227113	7	25.75	200	27.9831	0.353608	0.495854	0.142246	hyper	0.0237952	0.260671	2.57724	0.0220134	1000	1	FALSE	-0.00762548	0.0572478	1	0.0357108	0.0433018	1	0.00149563	0.964741	1	0.0278339	0.360277	1	-0.0619209	0.339949	1	-0.00306138	0.156686	1	LOC101926889, PYGB	-30021, -20956	upstream, upstream
WD_Specific_Liver	chr20	25584735	25585041	19	69.5	306	-97.61	0.39328	0.15967	-0.233609	hypo	-0.296668	-0.170592	-7.95011	1.48719e-06	513	0.513	FALSE	0.00232205	0.530493	1	-0.0557224	0.000287546	0.528797	-0.0241093	0.507774	1	-0.0568354	0.0596588	1	-0.01388	0.819269	1	0.00126462	0.556869	1	NINL	490	gene_body
WD_Specific_Liver	chr20	32195570	32196663	11	32.8125	1093	44.6642	0.605551	0.779708	0.174157	hyper	0.0777883	0.270552	3.94271	0.00199873	997	0.997	FALSE	-0.00272971	0.447736	1	0.0530438	0.000573665	1	0.0198246	0.559446	1	0.0486732	0.121532	1	-0.0161227	0.788629	1	-0.00156926	0.458875	1	TSPY26P, POFUT1	-5210, -11229	upstream, upstream
WD_Specific_Liver	chr20	32535843	32536256	9	23.4375	413	-37.015	0.541956	0.330459	-0.211498	hypo	-0.313028	-0.109972	-4.48503	0.000565132	1000	1	FALSE	0.00155345	0.709001	1	-0.0457301	0.00671779	1	0.0016612	0.966875	1	-0.0345732	0.303549	1	-0.0144491	0.817411	1	0.00222911	0.306506	1	LOC101929698, LOC149950	25885, -51222	downstream, upstream
WD_Specific_Liver	chr20	32538765	32538866	8	25.4375	101	-17.8741	0.434465	0.317323	-0.117142	hypo	-0.210344	-0.0238761	-2.85249	0.0194876	1000	1	FALSE	0.00319414	0.266213	1	-0.0326436	0.00653637	1	-0.000599454	0.984112	1	-0.0136679	0.57149	1	-0.000786364	0.985685	1	-6.38888e-05	0.96762	1	LOC101929698, LOC149950	28807, -48612	downstream, upstream
WD_Specific_Liver	chr20	33673400	33673883	7	19.3125	483	35.6339	0.446677	0.662134	0.215457	hyper	0.0569813	0.373965	3.01461	0.0125192	1000	1	FALSE	-0.00705564	0.146539	1	0.054811	0.00282642	1	0.0492027	0.304534	1	0.0264407	0.49853	1	-0.0572155	0.417438	1	-0.00295014	0.219761	1	ACTL10, NECAB3	6903, 575	downstream, gene_body
WD_Specific_Liver	chr20	34559550	34560453	21	55.375	903	98.2418	0.467503	0.688074	0.220571	hyper	0.143829	0.297331	6.16454	2.466e-05	507	0.507	FALSE	-0.00607804	0.0776948	1	0.0529422	0.000205484	0.377886	0.048318	0.165557	1	-0.00389893	0.893845	1	-0.03593	0.535954	1	-0.00131788	0.512165	1	MAP1LC3A, PIGU	12667, 116832	gene_body, downstream
WD_Specific_Liver	chr20	35009722	35010132	8	31	410	23.3406	0.692254	0.823073	0.130819	hyper	0.0207008	0.240906	2.57489	0.0235535	1000	1	FALSE	-0.00656955	0.020579	1	0.0428158	0.00211712	1	0.0162071	0.535717	1	0.0467121	0.0486951	1	-0.0365218	0.496481	1	-0.00130311	0.483996	1	MIR499B, TRPC4AP	-19250, 82683	upstream, gene_body
WD_Specific_Liver	chr20	36065538	36065652	8	25.8125	114	-19.0089	0.658571	0.533077	-0.125494	hypo	-0.246286	-0.0047073	-2.25699	0.0428915	1000	1	FALSE	0.00533696	0.119328	1	-0.0345408	0.0257691	1	0.0113279	0.702155	1	-0.0104625	0.661759	1	-0.00292545	0.95936	1	0.000679916	0.729472	1	NORAD, EPB41L1	-14578, -25851	upstream, upstream
WD_Specific_Liver	chr20	38245960	38247379	15	42.5	1419	82.2442	0.524663	0.742874	0.218212	hyper	0.135064	0.30133	5.66448	7.44859e-05	712	0.712	FALSE	-0.00549217	0.0786845	1	0.0451654	0.00425663	1	-0.00678087	0.836525	1	0.0666432	0.0192795	1	0.0230736	0.69673	1	-0.00174199	0.400561	1	TGM2, LOC149684	-79382, -12795	upstream, upstream
WD_Specific_Liver	chr20	40691316	40693007	60	185.875	1691	-268.969	0.613695	0.335833	-0.277862	hypo	-0.373702	-0.182018	-6.21935	2.26169e-05	25	0.025	TRUE	0.00505495	0.220283	1	-0.0698332	0.000198825	0.365639	-0.0380891	0.363311	1	-0.0459129	0.215928	1	0.0560764	0.453781	1	0.00332115	0.202492	1	MAFB	-2076	upstream
WD_Specific_Liver	chr20	41358542	41359308	10	32.25	766	41.8722	0.672088	0.854712	0.182624	hyper	0.0780877	0.287166	3.92855	0.00320786	999	0.999	FALSE	-0.00439519	0.19084	1	0.0413934	0.00302029	1	0.043059	0.206993	1	0.0237046	0.412979	1	-0.0755891	0.142487	1	-0.00241167	0.184923	1	LPIN3, EMILIN3	17690, 7550	gene_body, downstream
WD_Specific_Liver	chr20	43514405	43514818	13	29.5	413	44.0577	0.490169	0.656649	0.16648	hyper	0.0820909	0.250876	4.23656	0.000853859	998	0.998	FALSE	-0.00188482	0.583057	1	0.0338645	0.0246112	1	0.0020388	0.953998	1	0.0269661	0.369152	1	-0.00990909	0.854925	1	-0.00122215	0.521549	1	L3MBTL1, SGK2	6726, -44176	gene_body, upstream
WD_Specific_Liver	chr20	44370306	44370715	7	20	409	16.9184	0.626455	0.756948	0.130494	hyper	0.0255465	0.235473	2.70371	0.0189153	1000	1	FALSE	-0.00405225	0.105176	1	0.0210221	0.148486	1	-0.0278885	0.292082	1	0.0503161	0.0308572	1	0.0286627	0.566276	1	0.000116414	0.947874	1	HNF4A, HNF4A-AS1	14506, 24991	gene_body, downstream
[truncated: 640 more rows]

## Sheet: Table S4 WD EarlySpecific Liver
DMR_Set	chr	start	end	CpGs	meanReads	width	areaStat	HC_mean	WD_mean	meanDiff	direction	confIntL	confIntR	tstat	pValue	FWER	Rel_FWER	Genome_Significant	BMI_estimate	BMI_pvalue	BMI_pAdj	FibrosisStage_estimate	FibrosisStage_pvalue	FibrosisStage_pAdj	Steatosis_estimate	Steatosis_pvalue	Steatosis_pAdj	InflammationGrade_estimate	InflammationGrade_pvalue	InflammationGrade_pAdj	sex_estimate	sex_pvalue	sex_pAdj	age_estimate	age_pvalue	age_pAdj	gene_name	distanceToTSS	position
[truncated: 194 more rows]

[truncated: 8 more sheets: Table S6 WD Adv vs Early Liver, Table S8 DMR Drug Enrichment, Table S9 Cell Specific Promoter, Table S11 Blood Samples, Table S12 WD Specific Blood, Table S13 Human-Mouse Overlap, Table S14 WD Hep vs Neuro Blood, Table S15 Adaboost WD HvN Blood]
